# Supplementary material for: Imaza­lil: 1-[2-(2,4-dichloro­phen­yl)-2-(prop-2-en­yloxy)eth­yl]-1H-imidazole
Source: Acta Crystallogr Sect E Struct Rep Online. 2011 May 20;67(Pt 6):o1459. doi: 10.1107/S1600536811018241 (PMC3120538; doi:10.1107/S1600536811018241)
Supplement: Supplementary file 2 [file e-67-o1459-Isup2.hkl]

# 
# h,k,l, Fc-squared, Fo-squared, sigma(Fo-squared) and status flag 
# 
data_I
_shelx_title ' I in P21/c' 
_shelx_refln_list_code          4 
_shelx_F_calc_maximum      152.20 
_exptl_crystal_F_000       616.00 
_reflns_d_resolution_high  0.7828 
 
loop_ 
 _symmetry_equiv_pos_as_xyz 
 'x, y, z' 
 '-x, y+1/2, -z+1/2' 
 '-x, -y, -z' 
 'x, -y-1/2, z-1/2' 
 
_cell_length_a     7.9374 
_cell_length_b    13.4144 
_cell_length_c    13.4790 
_cell_angle_alpha  90.000 
_cell_angle_beta  103.386 
_cell_angle_gamma  90.000 
 
_shelx_F_squared_multiplier     1.000 
 
loop_ 
 _refln_index_h 
 _refln_index_k 
 _refln_index_l 
 _refln_F_squared_calc 
 _refln_F_squared_meas 
 _refln_F_squared_sigma 
 _refln_observed_status 
   1   0   0      292.69      334.61     10.86 o 
   2   0   0        0.24        3.52      4.40 o 
   3   0   0       16.18       14.34      3.56 o 
   4   0   0      399.40      413.53     17.97 o 
   5   0   0     1169.70     1057.64     42.08 o 
   6   0   0      838.49      749.23     28.75 o 
   7   0   0      627.66      588.02     39.74 o 
   8   0   0      117.36      126.97     17.40 o 
   9   0   0       73.29       93.61     15.65 o 
   1   1   0      485.91      516.52     22.34 o 
   2   1   0      284.68      312.72     17.67 o 
   3   1   0     2453.83     2271.46     57.52 o 
   4   1   0        5.93        6.15      1.93 o 
   5   1   0      979.16      950.34     25.39 o 
   6   1   0       19.05       17.19      2.80 o 
   7   1   0       25.08       26.56      3.72 o 
   8   1   0        0.96        2.00      8.31 o 
   9   1   0       11.61        5.96      7.53 o 
   0   2   0     4081.48     4611.30    151.67 o 
   1   2   0      134.18      121.47      6.78 o 
   2   2   0     7107.07     7216.09    183.24 o 
   3   2   0     2185.60     2189.21     51.43 o 
   4   2   0     1561.09     1489.22     36.62 o 
   5   2   0       63.49       59.99      5.07 o 
   6   2   0       23.43       16.01      4.97 o 
   7   2   0     2142.65     2034.62     73.04 o 
   8   2   0        6.65        3.68      7.63 o 
   9   2   0       48.01       43.97     13.49 o 
   1   3   0     7060.09     7947.24    212.67 o 
   2   3   0     1823.14     1891.74     45.56 o 
   3   3   0     1500.44     1564.66     39.32 o 
   4   3   0      590.65      566.77     15.60 o 
   5   3   0      106.92      106.67      5.76 o 
   6   3   0      152.38      136.77      7.00 o 
   7   3   0      137.83      146.68      8.30 o 
   8   3   0      394.15      379.39     24.80 o 
   9   3   0       88.59      129.17     38.44 o 
   0   4   0     2819.21     2996.65     89.48 o 
   1   4   0     2662.49     2957.67     80.36 o 
   2   4   0      320.74      332.17     21.30 o 
   3   4   0       48.43       58.78      5.43 o 
   4   4   0     2041.26     1920.93     62.93 o 
   5   4   0      806.13      742.73     22.71 o 
   6   4   0       21.49       38.83      4.15 o 
   7   4   0      235.92      250.21     13.51 o 
   8   4   0        4.68        5.42      6.37 o 
   9   4   0       56.40       56.90     12.39 o 
   1   5   0      277.66      280.52      8.10 o 
   2   5   0       57.72       57.12      7.39 o 
   3   5   0     2026.29     2202.74     67.90 o 
   4   5   0        3.75        1.51      2.36 o 
   5   5   0       64.95       69.77      4.77 o 
   6   5   0       30.59       33.41      4.17 o 
   7   5   0        0.61        4.76      4.14 o 
   8   5   0      100.21       91.35      6.99 o 
   9   5   0       13.89       -2.04     13.95 o 
   0   6   0     1332.67     1303.36     41.55 o 
   1   6   0       61.85       80.35      5.38 o 
   2   6   0     2388.65     2524.29     71.02 o 
   3   6   0      436.56      423.97     17.93 o 
   4   6   0       74.32       73.72      6.56 o 
   5   6   0       84.94       86.37      6.79 o 
   6   6   0      116.26      117.36     13.08 o 
   7   6   0      162.82      149.41     11.79 o 
   8   6   0       66.16       78.20      9.72 o 
   9   6   0      131.13      132.88     38.76 o 
   1   7   0      323.17      342.29     10.11 o 
   2   7   0      941.47     1041.52     31.82 o 
   3   7   0     1640.58     1493.24     44.44 o 
   4   7   0        5.44        1.59      3.24 o 
   5   7   0       70.89       88.44      6.98 o 
   6   7   0        7.73        7.70      4.63 o 
   7   7   0       76.38       93.89      7.89 o 
   8   7   0       79.60      100.85     15.38 o 
   9   7   0        8.48       13.00     16.73 o 
   0   8   0        0.92        6.91      2.69 o 
   1   8   0     1344.79     1261.65     30.92 o 
   2   8   0      750.90      705.49     26.41 o 
   3   8   0      105.76      107.56      8.67 o 
   4   8   0      107.64      108.78      7.65 o 
   5   8   0       70.57       90.01      9.52 o 
   6   8   0        9.94        1.06      8.06 o 
   7   8   0      418.78      420.10     23.49 o 
   8   8   0      162.51      192.19     27.11 o 
   1   9   0       71.47       64.76      5.13 o 
   2   9   0      247.66      264.47     13.15 o 
   3   9   0       70.96      104.37      8.02 o 
   4   9   0     1494.89     1466.29     54.15 o 
   5   9   0      470.15      456.72     20.63 o 
   6   9   0      159.24      178.48     21.46 o 
   7   9   0       11.72       11.46      5.94 o 
   8   9   0        5.64        0.05      9.85 o 
   0  10   0     2851.59     2570.99     91.97 o 
   1  10   0      411.80      400.03     12.48 o 
   2  10   0       17.09       12.98      3.92 o 
   3  10   0       97.87      106.42      7.81 o 
   4  10   0        8.01        1.12      3.89 o 
   5  10   0      482.08      480.09     21.75 o 
   6  10   0      275.85      267.72     39.52 o 
   7  10   0       10.73       14.06      5.85 o 
   8  10   0        0.30       10.02     13.62 o 
   1  11   0        3.98        9.38      4.01 o 
   2  11   0      759.49      731.54     31.82 o 
   3  11   0      801.17      746.02     28.55 o 
   4  11   0       71.17       76.26     16.68 o 
   5  11   0      178.58      165.02     12.55 o 
   6  11   0       36.34       48.31      7.41 o 
   7  11   0       17.22       28.24     17.54 o 
   0  12   0      318.96      315.82     16.83 o 
   1  12   0       87.21       91.67      6.11 o 
   2  12   0      195.26      183.60     10.19 o 
   3  12   0        6.90       11.38      7.05 o 
   4  12   0      473.30      469.07     27.23 o 
   5  12   0       28.73       33.09     11.47 o 
   6  12   0        0.19        5.09      5.57 o 
   7  12   0      112.21      151.48     21.85 o 
   1  13   0     1124.34     1008.86     29.73 o 
   2  13   0       71.71       81.59     10.13 o 
   3  13   0       60.77       62.05     14.37 o 
   4  13   0       39.68       49.10      7.90 o 
   5  13   0       29.34       17.44     26.71 o 
   6  13   0       62.24       68.43     34.94 o 
   0  14   0      846.84      767.46     35.25 o 
   1  14   0       30.97       33.65      8.24 o 
   2  14   0       38.19       33.61      7.83 o 
   3  14   0        2.07        2.33      5.57 o 
   4  14   0       18.58        6.50      6.37 o 
   5  14   0        0.32        3.12      9.44 o 
   1  15   0        9.35        5.07      5.86 o 
   2  15   0        1.18       -2.39      8.09 o 
   3  15   0       91.97      103.05     11.03 o 
   4  15   0      149.51      188.66     15.91 o 
   0  16   0       40.57       28.45      8.93 o 
   1  16   0        2.25        0.62     12.61 o 
   2  16   0       93.35       79.20     17.40 o 
   3  16   0       29.88      104.14     53.42 o 
   1  17   0      128.56      105.36     31.70 o 
  -9   1   1      194.04      222.52     20.21 o 
  -8   1   1       42.62       43.71      9.19 o 
  -7   1   1      701.15      677.29     28.63 o 
  -6   1   1        3.98        5.26      2.51 o 
  -5   1   1      899.34      835.79     21.53 o 
  -4   1   1     1446.72     1444.52     36.62 o 
  -3   1   1      304.41      293.75      8.34 o 
  -2   1   1     3709.56     3756.39     90.39 o 
  -1   1   1      118.15      139.79      6.01 o 
   0   1   1     1486.67     1584.96     49.98 o 
   1   1   1      387.82      390.79     10.52 o 
   2   1   1     8252.99     8702.71    202.84 o 
   3   1   1      330.14      307.43      9.05 o 
   4   1   1      934.87      924.43     23.72 o 
   5   1   1      439.21      414.02     11.69 o 
   6   1   1      646.94      632.30     20.01 o 
   7   1   1      300.52      321.17     16.00 o 
   8   1   1        3.38        0.91      6.28 o 
   9   1   1      156.14      190.64     28.46 o 
  -9   2   1      161.09      160.79     17.54 o 
  -8   2   1      129.16      152.59     18.22 o 
  -7   2   1      109.19      119.08     10.14 o 
  -6   2   1      252.49      232.23      8.33 o 
  -5   2   1       53.02       50.68      6.35 o 
  -4   2   1     2753.71     2632.17     63.99 o 
  -3   2   1      803.75      860.66     25.81 o 
  -2   2   1     1490.31     1405.56     43.65 o 
  -1   2   1      747.79      759.99     26.34 o 
   0   2   1      704.01      778.25     18.04 o 
   1   2   1     7909.46     8352.13    210.68 o 
   2   2   1     1394.64     1381.65     35.82 o 
   3   2   1      376.55      369.85     10.07 o 
   4   2   1      171.62      174.04      8.10 o 
   5   2   1      593.31      620.85     16.93 o 
   6   2   1      449.95      431.42     20.48 o 
   7   2   1       82.84       95.25      6.96 o 
   8   2   1       17.75       18.19     20.07 o 
   9   2   1       14.35        5.41     13.35 o 
  -9   3   1        9.72        7.98      9.65 o 
  -8   3   1       80.59       85.09      8.75 o 
  -7   3   1       38.79       43.95      5.93 o 
  -6   3   1      259.87      271.41     11.18 o 
  -5   3   1      673.84      582.37     15.78 o 
  -4   3   1      128.08      120.27      5.19 o 
  -3   3   1     3569.58     3753.77     87.53 o 
  -2   3   1     6609.28     6844.74    181.72 o 
  -1   3   1     6436.40     7133.60    192.25 o 
   0   3   1     5723.47     6197.91    137.07 o 
   1   3   1     2429.23     2531.06     54.30 o 
   2   3   1       70.53       56.75      5.60 o 
   3   3   1     1345.06     1339.54     35.43 o 
   4   3   1       90.46       83.17      4.88 o 
   5   3   1      830.89      828.76     39.31 o 
   6   3   1       90.68       91.10      5.69 o 
   7   3   1      124.60      127.91     13.15 o 
   8   3   1        8.21       -9.51     17.31 o 
   9   3   1      311.72      352.07     32.10 o 
  -9   4   1        0.06        1.69     15.92 o 
  -8   4   1       88.90       84.71     10.16 o 
  -7   4   1       50.29       63.55      5.26 o 
  -6   4   1      135.20      143.73     11.59 o 
  -5   4   1       36.22       41.05      4.60 o 
  -4   4   1      139.06      136.81      5.51 o 
  -3   4   1       53.09       37.97      3.21 o 
  -2   4   1     1507.57     1505.56     46.46 o 
  -1   4   1      974.82      944.76     25.53 o 
   0   4   1      649.52      631.52     15.58 o 
   1   4   1      757.04      823.62     24.23 o 
   2   4   1      927.45      962.63     27.53 o 
   3   4   1     3371.92     3110.03     72.31 o 
   4   4   1      301.55      298.04     10.09 o 
   5   4   1      307.25      278.40     10.93 o 
   6   4   1      188.44      195.46      9.86 o 
   7   4   1       24.13       23.10      5.59 o 
   8   4   1        9.98       12.27     10.59 o 
   9   4   1        2.37      -18.09     10.34 o 
  -9   5   1      341.25      426.23     59.70 o 
  -8   5   1       28.04       31.81      4.88 o 
  -7   5   1      235.82      216.68     12.15 o 
  -6   5   1      329.78      352.30     12.88 o 
  -5   5   1      216.73      197.65     13.03 o 
  -4   5   1     2470.14     2426.75     66.76 o 
  -3   5   1       30.91       58.78      4.12 o 
  -2   5   1      530.54      539.40     24.89 o 
  -1   5   1     1121.25     1101.42     26.22 o 
   0   5   1      146.96      158.86      5.25 o 
   1   5   1     1234.24     1218.61     30.46 o 
   2   5   1     4708.50     4641.11    126.33 o 
   3   5   1        0.03       -3.55      2.35 o 
   4   5   1     1099.47     1085.04     28.94 o 
   5   5   1       31.08       40.48      6.55 o 
   6   5   1      164.04      153.45      8.50 o 
   7   5   1      673.47      668.08     24.32 o 
   8   5   1       66.74       72.00      6.93 o 
   9   5   1        9.29       -9.97     25.97 o 
  -9   6   1       24.17       25.05     17.22 o 
  -8   6   1       45.29       49.84      5.62 o 
  -7   6   1      246.06      246.90     11.27 o 
  -6   6   1      493.09      462.44     16.74 o 
  -5   6   1      325.78      311.45     20.28 o 
  -4   6   1      131.20      131.48      7.28 o 
  -3   6   1     1419.35     1331.47     42.58 o 
  -2   6   1       24.43       39.84      8.59 o 
  -1   6   1     3202.84     3281.08     74.60 o 
   0   6   1       25.01       23.13      2.27 o 
   1   6   1      534.77      653.36     20.06 o 
   2   6   1       16.53       12.06      2.33 o 
   3   6   1       20.61       17.96      4.35 o 
   4   6   1      732.19      659.43     37.41 o 
   5   6   1      349.12      356.97     22.51 o 
   6   6   1       17.69       18.01      7.53 o 
   7   6   1       16.32       29.31      4.96 o 
   8   6   1        3.21        2.42      4.33 o 
   9   6   1        2.85        6.47     11.84 o 
  -9   7   1        9.91        0.38     19.42 o 
  -8   7   1        2.18       17.19      5.05 o 
  -7   7   1      248.44      206.77     17.32 o 
  -6   7   1      702.39      682.12     27.29 o 
  -5   7   1      379.10      378.22     15.54 o 
  -4   7   1      337.74      331.50     19.10 o 
  -3   7   1      218.83      230.91     13.16 o 
  -2   7   1     2016.91     1987.62     53.03 o 
  -1   7   1      219.79      230.66      7.56 o 
   0   7   1     2490.94     2369.30     54.76 o 
   1   7   1      364.04      360.58     10.52 o 
   2   7   1      565.82      529.95     14.92 o 
   3   7   1      131.26      129.83     11.88 o 
   4   7   1      219.86      219.61     24.61 o 
   5   7   1      235.13      225.25     16.53 o 
   6   7   1       21.88       20.08     12.69 o 
   7   7   1        0.02        2.99     12.60 o 
   8   7   1       26.62       19.12      7.28 o 
  -8   8   1       75.14       95.56     23.61 o 
  -7   8   1      107.26      113.82      9.75 o 
  -6   8   1      134.68      113.26     11.40 o 
  -5   8   1       63.79       53.95      5.56 o 
  -4   8   1       42.30       39.65      4.51 o 
  -3   8   1      141.43      143.24      7.83 o 
  -2   8   1      271.17      279.97     11.50 o 
  -1   8   1        0.03        1.17      2.97 o 
   0   8   1       15.90       13.62      2.39 o 
   1   8   1      948.20      953.21     27.19 o 
   2   8   1       93.94       96.43      4.74 o 
   3   8   1      276.40      302.39     12.49 o 
   4   8   1       55.78       58.42     11.16 o 
   5   8   1      150.37      136.92     11.80 o 
   6   8   1       90.62       94.27     11.06 o 
   7   8   1       16.38       17.17      5.68 o 
   8   8   1       33.03       46.67     23.20 o 
  -8   9   1       26.42       49.26     18.75 o 
  -7   9   1       11.74        8.63      4.80 o 
  -6   9   1       34.91       21.28      5.52 o 
  -5   9   1       82.86      104.63     12.73 o 
  -4   9   1     1570.71     1520.44     58.80 o 
  -3   9   1       10.67        7.94      6.31 o 
  -2   9   1       70.65       69.38      9.40 o 
  -1   9   1       96.13       92.11      4.65 o 
   0   9   1      301.05      278.82     15.18 o 
   1   9   1        1.46       -2.70      2.97 o 
   2   9   1     1352.97     1283.19     39.83 o 
   3   9   1        7.24        6.49      4.15 o 
   4   9   1      627.31      549.18     23.76 o 
   5   9   1        7.65       13.10      4.50 o 
   6   9   1        0.76        0.60      4.71 o 
   7   9   1      126.09      126.68     11.24 o 
   8   9   1        3.02       18.43      7.15 o 
  -8  10   1       27.39       26.29      6.66 o 
  -7  10   1        0.21        9.66      5.32 o 
  -6  10   1        0.09       -7.95     29.79 o 
  -5  10   1       14.40       15.81      4.78 o 
  -4  10   1       76.36       85.99     15.69 o 
  -3  10   1      890.19      840.07     29.64 o 
  -2  10   1     1391.58     1363.23     39.23 o 
  -1  10   1      287.73      259.77     12.73 o 
   0  10   1       68.16       71.40      4.98 o 
   1  10   1        0.48       -2.75      2.78 o 
   2  10   1      107.08      103.73      7.38 o 
   3  10   1      130.50      136.21     10.75 o 
   4  10   1       85.86       93.45     13.82 o 
   5  10   1       10.22        6.46     10.69 o 
   6  10   1      250.72      277.12     15.67 o 
   7  10   1        7.84       23.20     11.60 o 
  -7  11   1      253.47      284.81     32.64 o 
  -6  11   1        2.46       11.82      5.06 o 
  -5  11   1       35.67       36.86     13.22 o 
  -4  11   1       17.13       14.43      4.80 o 
  -3  11   1      969.92      935.39     33.07 o 
  -2  11   1      995.72      944.83     29.44 o 
  -1  11   1        5.07       -1.11      4.27 o 
   0  11   1        4.56        4.02      3.37 o 
   1  11   1      229.24      213.19     14.34 o 
   2  11   1        5.55       -1.66      6.35 o 
   3  11   1        0.31        4.81     10.31 o 
   4  11   1       16.46       16.83      8.80 o 
   5  11   1      103.59      110.18     13.19 o 
   6  11   1       91.64       99.13     10.77 o 
   7  11   1      119.69      154.72     14.05 o 
  -7  12   1        3.20        6.72     16.46 o 
  -6  12   1      111.39      124.34     11.32 o 
  -5  12   1       94.87      118.80     10.52 o 
  -4  12   1       70.36       80.68     20.91 o 
  -3  12   1       34.28       46.10      5.67 o 
  -2  12   1      131.75      131.20     17.10 o 
  -1  12   1      124.69      118.12     11.04 o 
   0  12   1        0.61       -5.46      5.29 o 
   1  12   1      273.20      259.01      9.71 o 
   2  12   1       51.45       44.39      8.80 o 
   3  12   1      292.24      281.29     15.61 o 
   4  12   1      150.05      139.92     29.34 o 
   5  12   1      333.44      342.31     59.49 o 
   6  12   1        0.19        5.13      6.86 o 
  -6  13   1      127.12      130.08     12.11 o 
  -5  13   1      240.34      256.56     17.22 o 
  -4  13   1       23.00       18.31      6.35 o 
  -3  13   1        1.56        5.74     12.41 o 
  -2  13   1        5.06       13.52      5.11 o 
  -1  13   1       65.39       71.98      9.12 o 
   0  13   1     1678.03     1594.19     48.00 o 
   1  13   1      247.07      253.97     10.17 o 
   2  13   1       37.79       41.93      7.55 o 
   3  13   1      128.88      139.69     19.28 o 
   4  13   1       55.45       44.50     14.11 o 
   5  13   1      357.96      396.86     57.33 o 
   6  13   1       91.52      113.35     12.83 o 
  -5  14   1       14.64       36.19     11.06 o 
  -4  14   1       57.78       43.42      7.68 o 
  -3  14   1       48.52       69.14     13.35 o 
  -2  14   1      241.44      281.81     18.02 o 
  -1  14   1       82.63       69.78      9.71 o 
   0  14   1       42.35       47.23      8.30 o 
   1  14   1      416.00      397.03     52.30 o 
   2  14   1      201.91      183.26     11.91 o 
   3  14   1      108.96      112.83     27.20 o 
   4  14   1        0.05       12.74      7.66 o 
   5  14   1       17.85       13.37     25.49 o 
  -4  15   1      107.36      107.06     38.31 o 
  -3  15   1       59.56       63.25     15.24 o 
  -2  15   1      122.37      122.58     21.31 o 
  -1  15   1        1.42        6.47      9.81 o 
   0  15   1       74.20       70.25      6.79 o 
   1  15   1      190.38      203.82     21.97 o 
   2  15   1      234.46      228.40     16.67 o 
   3  15   1        0.03        8.95      7.63 o 
   4  15   1       32.47       56.23     33.32 o 
  -3  16   1        0.01      -11.10      6.88 o 
  -2  16   1        4.20       14.83     20.77 o 
  -1  16   1      411.87      377.64     28.46 o 
   0  16   1       64.64       36.55     10.67 o 
   1  16   1       25.61       21.54      8.32 o 
   2  16   1       26.03       39.24     13.07 o 
   3  16   1        3.43      -14.91     18.35 o 
  -1  17   1       39.15       99.01     50.99 o 
   0  17   1        2.58       18.87     27.83 o 
 -10   0   2      134.99      143.79     19.69 o 
  -9   0   2       50.62       14.30     24.28 o 
  -8   0   2      275.11      312.54     38.51 o 
  -7   0   2      166.67      142.23     11.07 o 
  -6   0   2      133.54      135.01      7.58 o 
  -5   0   2     3836.39     3590.42    115.49 o 
  -4   0   2      815.25      777.26     36.80 o 
  -3   0   2       23.16       22.55      7.06 o 
  -2   0   2     4353.89     4690.56    158.74 o 
  -1   0   2     1184.85     1337.59     82.55 o 
   0   0   2     4531.59     4722.29    168.53 o 
   1   0   2    17659.23    19639.84    962.45 o 
   2   0   2       27.00       16.95      2.96 o 
   3   0   2     4623.94     4762.59    185.72 o 
   4   0   2      904.07      930.52     34.96 o 
   5   0   2     1443.64     1469.21     48.99 o 
   6   0   2     1329.88     1253.40    114.84 o 
   7   0   2      931.46      926.40     50.96 o 
   8   0   2       67.69       58.00     13.76 o 
   9   0   2      285.81      312.41     29.95 o 
 -10   1   2        2.01       -8.63     10.25 o 
  -9   1   2       69.26       73.27     12.80 o 
  -8   1   2       23.50       42.29     15.03 o 
  -7   1   2       78.78       77.19     10.46 o 
  -6   1   2      593.39      532.37     17.32 o 
  -5   1   2      543.57      531.01     14.53 o 
  -4   1   2      446.04      483.66     12.97 o 
  -3   1   2       73.97       68.50      6.35 o 
  -2   1   2     9426.85    10399.81    243.40 o 
  -1   1   2      308.92      315.96      8.99 o 
   0   1   2    10169.13    11108.38    331.60 o 
   1   1   2     4218.06     4316.50    127.91 o 
   2   1   2      991.82     1051.28     33.12 o 
   3   1   2      361.27      337.81     10.72 o 
   4   1   2      836.81      692.68     19.56 o 
   5   1   2      646.89      644.15     17.88 o 
   6   1   2      720.73      695.71     22.08 o 
   7   1   2      176.79      189.57     11.20 o 
   8   1   2       12.76       11.46     10.78 o 
   9   1   2       37.28       53.77     10.68 o 
 -10   2   2       16.47       14.30     12.14 o 
  -9   2   2       86.28       93.22     13.42 o 
  -8   2   2        0.35        2.45      6.47 o 
  -7   2   2      737.71      703.56     26.08 o 
  -6   2   2       20.65       21.59      4.06 o 
  -5   2   2        2.90        6.94      1.97 o 
  -4   2   2     3835.16     3991.65    104.82 o 
  -3   2   2      964.18      907.12     24.81 o 
  -2   2   2     3455.40     3688.26    106.13 o 
  -1   2   2     2621.46     2994.66    112.31 o 
   0   2   2       12.40       18.88      3.62 o 
   1   2   2      684.45      712.33     22.20 o 
   2   2   2     6273.44     6173.68    163.95 o 
   3   2   2     1441.70     1565.09     42.65 o 
   4   2   2      164.58      173.17      6.31 o 
   5   2   2       11.77        8.76      3.42 o 
   6   2   2        0.05        0.05      3.46 o 
   7   2   2      364.47      384.97     25.33 o 
   8   2   2      105.22      106.72     14.47 o 
   9   2   2       25.52       17.90      9.30 o 
  -9   3   2       23.54       26.25     10.78 o 
  -8   3   2       26.53       30.94      5.02 o 
  -7   3   2       11.20       14.73      3.20 o 
  -6   3   2       59.13       50.92      6.06 o 
  -5   3   2       86.13       82.54      5.39 o 
  -4   3   2       32.33       37.17      3.02 o 
  -3   3   2      339.46      411.42     12.49 o 
  -2   3   2     2550.74     2798.04     84.24 o 
  -1   3   2    23165.97    26010.13    695.52 o 
   0   3   2      331.94      374.03     15.04 o 
   1   3   2     1504.41     1565.97     34.04 o 
   2   3   2      247.94      237.37      8.89 o 
   3   3   2      435.83      430.00     18.00 o 
   4   3   2      516.66      518.45     18.84 o 
   5   3   2      577.40      516.14     21.01 o 
   6   3   2      836.71      792.40     40.04 o 
   7   3   2       98.24       99.11      7.92 o 
   8   3   2       15.70        9.35     10.39 o 
   9   3   2      108.70      120.58     12.82 o 
  -9   4   2      278.77      313.96     25.04 o 
  -8   4   2       17.42       17.70      8.21 o 
  -7   4   2       32.18       45.61      5.17 o 
  -6   4   2        0.34       -0.58      2.43 o 
  -5   4   2      741.09      702.45     21.24 o 
  -4   4   2      211.03      220.80      9.21 o 
  -3   4   2     1032.24     1159.25     32.81 o 
  -2   4   2     3206.14     3353.77     91.70 o 
  -1   4   2      792.74      946.04     36.33 o 
   0   4   2     1227.15     1262.48     31.48 o 
   1   4   2      156.82      175.33      6.50 o 
   2   4   2     1042.70     1001.90     25.82 o 
   3   4   2       21.56       32.43      3.35 o 
   4   4   2      642.54      596.90     22.84 o 
   5   4   2       30.70       28.00      7.39 o 
   6   4   2      190.30      197.80     12.79 o 
   7   4   2      193.72      199.19     15.14 o 
   8   4   2      111.12       93.80     23.45 o 
   9   4   2      207.57      234.07     16.11 o 
  -9   5   2       13.03       12.87      4.52 o 
  -8   5   2       72.57       79.19      6.33 o 
  -7   5   2        2.33        0.24     10.41 o 
  -6   5   2      285.46      265.20     10.51 o 
  -5   5   2      279.68      246.99      8.69 o 
  -4   5   2        0.31        0.82      4.48 o 
  -3   5   2       57.77       75.96      5.22 o 
  -2   5   2      213.13      245.49     11.17 o 
  -1   5   2      289.73      355.88     12.22 o 
   0   5   2      651.14      748.62     19.67 o 
   1   5   2       21.37       15.93      2.25 o 
   2   5   2      478.91      498.55     17.95 o 
   3   5   2      196.40      190.51      8.82 o 
   4   5   2      318.87      369.90     13.53 o 
   5   5   2      216.89      227.14     10.74 o 
   6   5   2       76.81       81.65      8.33 o 
   7   5   2       81.58       71.06     15.85 o 
   8   5   2        1.14       11.39     10.61 o 
   9   5   2       15.26       11.99     12.61 o 
  -9   6   2      192.43      199.89     15.03 o 
  -8   6   2       38.52       29.35     13.82 o 
  -7   6   2       99.12      109.84      9.27 o 
  -6   6   2      411.36      372.70     13.18 o 
  -5   6   2     1299.13     1186.15     38.17 o 
  -4   6   2        0.46       -2.52      3.19 o 
  -3   6   2      646.89      656.08     22.55 o 
  -2   6   2       33.48       60.15      5.83 o 
  -1   6   2       13.55       14.08      4.78 o 
   0   6   2      478.85      432.40     11.96 o 
   1   6   2      367.39      346.20     10.37 o 
   2   6   2      956.15      906.39     27.56 o 
   3   6   2      622.96      612.08     23.32 o 
   4   6   2      550.15      502.51     24.70 o 
   5   6   2      171.40      159.46     20.01 o 
   6   6   2        6.91        5.42      5.11 o 
   7   6   2      186.15      203.13     22.81 o 
   8   6   2       39.15       40.91      9.66 o 
  -9   7   2        0.27        8.69     21.06 o 
  -8   7   2       45.65       39.50     15.92 o 
  -7   7   2       45.41       43.83     10.14 o 
  -6   7   2       17.60       11.04      3.88 o 
  -5   7   2      757.00      751.49     25.83 o 
  -4   7   2       22.09       23.51      4.13 o 
  -3   7   2       20.49       13.39      2.82 o 
  -2   7   2     1230.37     1262.88     37.24 o 
  -1   7   2      576.92      548.24     22.33 o 
   0   7   2      724.00      748.52     19.36 o 
   1   7   2      487.47      473.11     13.65 o 
   2   7   2      296.54      311.81     17.04 o 
   3   7   2      128.94      130.17      9.38 o 
   4   7   2      123.51      125.44      8.49 o 
   5   7   2      127.79      130.63     13.30 o 
   6   7   2      432.72      454.58     24.73 o 
   7   7   2       36.73       31.59      9.40 o 
   8   7   2       42.76       29.00     11.79 o 
  -8   8   2       76.80       88.74     17.81 o 
  -7   8   2      361.54      387.88     29.20 o 
  -6   8   2      194.40      169.65     20.72 o 
  -5   8   2      160.53      165.24     11.45 o 
  -4   8   2      653.83      646.30     23.28 o 
  -3   8   2      418.75      406.80     15.68 o 
  -2   8   2       31.89       29.44      4.72 o 
  -1   8   2      132.85      117.85      5.39 o 
   0   8   2       32.98       33.58      2.92 o 
   1   8   2     1220.89     1248.87     32.34 o 
   2   8   2     1047.60      901.59     24.25 o 
   3   8   2       17.50       22.15      6.31 o 
   4   8   2      502.60      482.28     20.45 o 
   5   8   2       28.44       22.09     25.89 o 
   6   8   2       33.25       27.70      6.30 o 
   7   8   2      165.54      188.51     24.02 o 
   8   8   2      142.18       41.28     34.80 o 
  -8   9   2       19.01       13.51     14.97 o 
  -7   9   2       15.50       37.67     26.57 o 
  -6   9   2       62.59       70.48     22.02 o 
  -5   9   2      120.59      135.42     24.55 o 
  -4   9   2       98.53       99.70      6.63 o 
  -3   9   2        0.08       -4.60      2.66 o 
  -2   9   2      145.18      147.40      7.49 o 
  -1   9   2     1131.12     1090.40     35.14 o 
   0   9   2       24.28       27.35      3.55 o 
   1   9   2      231.71      240.16      8.66 o 
   2   9   2       32.37       24.73      5.57 o 
   3   9   2      184.89      153.96      9.63 o 
   4   9   2       38.58       42.91      8.37 o 
   5   9   2      459.21      473.54     22.20 o 
   6   9   2       37.21       55.58      7.50 o 
   7   9   2       28.41       37.28      7.42 o 
   8   9   2       52.13       39.61     10.52 o 
  -8  10   2       23.88       17.84      5.61 o 
  -7  10   2      141.70      133.63     24.82 o 
  -6  10   2       30.65       13.71     11.12 o 
  -5  10   2      116.51      141.37     10.72 o 
  -4  10   2      369.11      379.49     31.37 o 
  -3  10   2        3.26        7.04      3.50 o 
  -2  10   2     1137.09     1078.72     34.13 o 
  -1  10   2      312.15      278.97     15.59 o 
   0  10   2     1212.97     1098.60     28.33 o 
   1  10   2      942.61      867.24     24.17 o 
   2  10   2        0.01       -1.49      5.02 o 
   3  10   2      703.69      717.66     32.56 o 
   4  10   2      308.64      321.34     18.03 o 
   5  10   2       85.17       71.24     13.61 o 
   6  10   2      211.55      222.84     13.92 o 
   7  10   2        2.94        8.44      6.87 o 
  -7  11   2       41.24       48.97      7.69 o 
  -6  11   2       35.74       28.57     23.07 o 
  -5  11   2       31.86       33.90      5.85 o 
  -4  11   2      112.16      112.88      9.20 o 
  -3  11   2       81.34       97.86      6.89 o 
  -2  11   2     2176.27     2113.28     70.30 o 
  -1  11   2      206.27      194.24      8.77 o 
   0  11   2       29.41       31.78      3.62 o 
   1  11   2      238.21      212.82      8.59 o 
   2  11   2      385.86      382.79     17.24 o 
   3  11   2      319.02      301.96     21.65 o 
   4  11   2       38.72       34.35      8.05 o 
   5  11   2       52.94       54.94     19.56 o 
   6  11   2      204.49      199.26     24.82 o 
   7  11   2        0.06       15.93     10.12 o 
  -7  12   2       63.21       70.61      8.76 o 
  -6  12   2       17.92       69.87     45.32 o 
  -5  12   2       35.42       38.12      6.37 o 
  -4  12   2      518.90      536.63     28.30 o 
  -3  12   2      292.15      287.32     25.44 o 
  -2  12   2       15.97       12.40      4.30 o 
  -1  12   2      420.94      424.18     19.50 o 
   0  12   2      382.33      366.52     15.33 o 
   1  12   2      111.37      117.87     11.81 o 
   2  12   2      174.77      155.32     14.31 o 
   3  12   2      353.50      354.35     19.63 o 
   4  12   2        0.10        1.61      5.07 o 
   5  12   2       40.41       49.31      7.92 o 
   6  12   2       33.02       35.23      8.65 o 
  -6  13   2      258.36      307.98     19.75 o 
  -5  13   2       40.81        4.05     32.91 o 
  -4  13   2      244.06      265.44     24.95 o 
  -3  13   2        3.05        5.22      5.04 o 
  -2  13   2      323.10      319.18     27.92 o 
  -1  13   2      222.51      202.71     18.69 o 
   0  13   2       25.55       27.30      6.85 o 
   1  13   2        0.06       -2.70      4.96 o 
   2  13   2       13.05       10.40      5.86 o 
   3  13   2        5.44       17.09      7.06 o 
   4  13   2      376.63      393.89     32.05 o 
   5  13   2      359.18      365.44     23.65 o 
   6  13   2        0.05       -4.03      7.87 o 
  -5  14   2      108.54      117.03     33.59 o 
  -4  14   2        3.04       11.50      7.42 o 
  -3  14   2       41.43       38.19     14.84 o 
  -2  14   2       51.98       60.44     19.08 o 
  -1  14   2      121.98      122.25     15.58 o 
   0  14   2      191.97      174.34     17.41 o 
   1  14   2       10.13        5.18      6.78 o 
   2  14   2      172.17      160.14     20.09 o 
   3  14   2        1.51       -7.88      5.61 o 
   4  14   2       72.36       65.26     14.25 o 
   5  14   2       30.38       44.01     30.08 o 
  -4  15   2       62.35       82.33     37.23 o 
  -3  15   2        0.04       39.39     42.09 o 
  -2  15   2        0.10       18.13     14.97 o 
  -1  15   2      285.03      285.59     20.44 o 
   0  15   2      155.05      119.29     11.56 o 
   1  15   2       78.32       64.45     14.33 o 
   2  15   2        3.38        0.51      6.22 o 
   3  15   2       31.14       34.32      7.56 o 
   4  15   2        0.25      -13.14     19.29 o 
  -3  16   2       14.83       24.48      8.63 o 
  -2  16   2        2.80       21.25      6.91 o 
  -1  16   2      543.40      599.81     67.85 o 
   0  16   2       57.63       97.90     26.48 o 
   1  16   2        4.08       10.56     19.32 o 
   2  16   2       60.58       55.02      9.58 o 
   3  16   2        5.61        1.87     16.97 o 
   0  17   2        0.94      -11.89     26.29 o 
 -10   1   3      137.98      123.26     16.52 o 
  -9   1   3       39.69       46.30     20.75 o 
  -8   1   3      106.14      103.66     21.26 o 
  -7   1   3      436.47      446.27     28.86 o 
  -6   1   3        0.01       -3.40      3.25 o 
  -5   1   3     2722.01     2649.04     83.14 o 
  -4   1   3       39.52       85.33      8.22 o 
  -3   1   3     2693.11     2836.02     69.22 o 
  -2   1   3     3786.92     4109.69    108.61 o 
  -1   1   3     1501.69     1675.82     46.28 o 
   0   1   3     2575.17     2819.24     78.92 o 
   1   1   3      483.77      463.72     15.83 o 
   2   1   3     1082.44      990.24     27.06 o 
   3   1   3      266.83      278.56      9.91 o 
   4   1   3      389.16      399.91     14.29 o 
   5   1   3     1209.12     1040.45     29.95 o 
   6   1   3      663.27      650.23     24.52 o 
   7   1   3       63.11       95.82     13.00 o 
   8   1   3       57.03       53.88     19.19 o 
   9   1   3        6.83        8.46     22.93 o 
 -10   2   3        5.21       12.88     34.13 o 
  -9   2   3      129.27      110.16     14.17 o 
  -8   2   3       42.91       51.11      9.00 o 
  -7   2   3        0.10        1.83      2.36 o 
  -6   2   3      435.76      445.25     14.04 o 
  -5   2   3      146.06      110.87      5.82 o 
  -4   2   3      124.47      127.47      5.77 o 
  -3   2   3        0.00       -0.12      3.10 o 
  -2   2   3    11862.63    13195.37    355.54 o 
  -1   2   3     6245.49     7019.05    174.12 o 
   0   2   3     1691.05     1794.72     57.89 o 
   1   2   3     1299.79     1277.63     43.93 o 
   2   2   3       16.45       22.45      3.40 o 
   3   2   3      837.07      901.04     31.04 o 
   4   2   3       33.04       36.23      4.49 o 
   5   2   3      311.91      282.38     11.92 o 
   6   2   3      333.27      297.06     11.83 o 
   7   2   3        4.11        2.33     11.89 o 
   8   2   3       19.79       27.17      8.61 o 
   9   2   3       47.77       35.22     10.79 o 
  -9   3   3      150.63      162.33     16.52 o 
  -8   3   3       61.86       71.54     10.01 o 
  -7   3   3      938.30      870.59     39.66 o 
  -6   3   3       12.93       14.99      4.64 o 
  -5   3   3      587.82      552.18     18.49 o 
  -4   3   3       55.42       38.65      6.02 o 
  -3   3   3       67.55       76.80      3.80 o 
  -2   3   3     5052.58     5475.94    158.09 o 
  -1   3   3     8950.58    10462.20    329.14 o 
   0   3   3      903.64      961.61     32.10 o 
   1   3   3      192.52      188.23      7.80 o 
   2   3   3     1198.32     1162.52     31.54 o 
   3   3   3     1887.32     1588.65     40.75 o 
   4   3   3     1887.00     1670.25     42.63 o 
   5   3   3       26.03       14.74      7.83 o 
   6   3   3        0.13       19.13     13.22 o 
   7   3   3      107.12      108.96     11.45 o 
   8   3   3       13.42       15.89      9.15 o 
   9   3   3      126.03      152.28     14.51 o 
  -9   4   3       26.43       38.31      5.04 o 
  -8   4   3      300.88      327.58     22.25 o 
  -7   4   3      192.15      189.00      8.83 o 
  -6   4   3        1.71        4.65      4.52 o 
  -5   4   3      414.34      414.11     14.01 o 
  -4   4   3      305.11      300.69      8.88 o 
  -3   4   3     2683.16     3119.20     82.37 o 
  -2   4   3     1196.52     1200.75     38.21 o 
  -1   4   3     1079.44     1109.70     51.37 o 
   0   4   3     2483.12     2439.03     74.04 o 
   1   4   3      826.25      834.38     24.58 o 
   2   4   3        7.49       13.57      3.03 o 
   3   4   3      214.27      205.62      8.48 o 
   4   4   3     1066.64     1050.05     32.79 o 
   5   4   3       26.01       17.89      8.75 o 
   6   4   3      402.70      373.12     15.69 o 
   7   4   3      104.88      117.09      9.50 o 
   8   4   3        0.45      -12.06      9.76 o 
  -9   5   3      637.97      654.94     25.58 o 
  -8   5   3      644.14      647.37     29.84 o 
  -7   5   3       64.86       61.41      6.80 o 
  -6   5   3        0.42       -0.81      3.08 o 
  -5   5   3      134.35      137.34      5.83 o 
  -4   5   3      856.00      884.61     25.99 o 
  -3   5   3     8949.30     8956.93    264.82 o 
  -2   5   3        6.10       10.77      1.91 o 
  -1   5   3        3.51        7.24      4.66 o 
   0   5   3     5007.52     4933.30    126.29 o 
   1   5   3     1563.64     1603.37     42.84 o 
   2   5   3     3297.53     3062.62     77.09 o 
   3   5   3      486.32      427.78     14.18 o 
   4   5   3       70.42       63.71      9.34 o 
   5   5   3       86.88       80.33      6.70 o 
   6   5   3        0.19        1.77      8.35 o 
   7   5   3        7.70       11.34      5.16 o 
   8   5   3      251.71      341.01     46.87 o 
  -9   6   3        0.97        4.96      3.89 o 
  -8   6   3       75.20       63.54     10.98 o 
  -7   6   3       21.29       32.09      8.41 o 
  -6   6   3      576.25      510.98     18.10 o 
  -5   6   3      528.26      510.90     18.48 o 
  -4   6   3      229.21      257.97     10.64 o 
  -3   6   3     4575.94     4987.69    149.66 o 
  -2   6   3      242.61      254.53      9.51 o 
  -1   6   3      573.80      550.80     18.10 o 
   0   6   3     3349.92     3412.45     82.82 o 
   1   6   3       88.21       94.98      5.37 o 
   2   6   3     2413.39     2332.09     68.98 o 
   3   6   3        9.31       43.59     19.54 o 
   4   6   3       10.96        5.99      5.11 o 
   5   6   3      310.47      318.77     14.03 o 
   6   6   3      124.18      120.18      9.94 o 
   7   6   3       34.08       41.04     10.79 o 
   8   6   3      195.90      251.12     43.55 o 
  -9   7   3        0.31       10.25      7.19 o 
  -8   7   3       35.29       44.85      7.23 o 
  -7   7   3       88.24      108.05     17.96 o 
  -6   7   3        3.12        1.93      3.08 o 
  -5   7   3     1866.39     1862.16     57.74 o 
  -4   7   3      772.03      766.33     27.22 o 
  -3   7   3       59.34       69.03      6.78 o 
  -2   7   3     1278.81     1332.28     44.08 o 
  -1   7   3      598.14      625.69     21.40 o 
   0   7   3       36.03       25.97      3.75 o 
   1   7   3     2579.51     2523.52     66.38 o 
   2   7   3        0.14       -0.14      3.38 o 
   3   7   3      114.91       96.35      7.91 o 
   4   7   3      870.94      859.92     32.37 o 
   5   7   3        0.95       -3.77      8.52 o 
   6   7   3      244.01      223.56     14.06 o 
   7   7   3      242.79      250.02     18.55 o 
   8   7   3       38.61       37.02     11.69 o 
  -8   8   3       74.50       76.73     11.93 o 
  -7   8   3      218.08      225.57     36.19 o 
  -6   8   3        2.29       -3.56      5.58 o 
  -5   8   3      510.77      514.92     22.02 o 
  -4   8   3       27.12       23.02      3.60 o 
  -3   8   3      381.28      375.20     14.83 o 
  -2   8   3     1098.73     1085.99     37.31 o 
  -1   8   3       22.31       14.54      3.59 o 
   0   8   3      960.74      958.21     25.95 o 
   1   8   3     2139.19     2168.25     57.82 o 
   2   8   3       30.48       29.99      4.82 o 
   3   8   3      462.19      452.37     19.38 o 
   4   8   3       87.20       82.40      7.71 o 
   5   8   3      179.33      185.45     20.37 o 
   6   8   3       23.62       30.45     10.80 o 
   7   8   3       50.48       66.62      8.88 o 
   8   8   3        2.12       -4.77     11.62 o 
  -8   9   3       35.98       41.41      6.74 o 
  -7   9   3      136.21      144.07     10.77 o 
  -6   9   3       58.55       64.86     15.92 o 
  -5   9   3      302.27      260.22     14.12 o 
  -4   9   3        1.30       -1.77      3.36 o 
  -3   9   3      767.39      809.96     26.18 o 
  -2   9   3        0.14       -3.49      2.57 o 
  -1   9   3        0.63        6.27      3.20 o 
   0   9   3      735.64      743.40     26.26 o 
   1   9   3       23.73       15.25      6.06 o 
   2   9   3      226.14      186.33     14.37 o 
   3   9   3       29.89       38.04      6.10 o 
   4   9   3      159.49      169.26     15.41 o 
   5   9   3       77.12       79.05     15.77 o 
   6   9   3       76.92       81.21     15.39 o 
   7   9   3       30.06       16.38     10.73 o 
  -8  10   3       40.19       35.10      6.91 o 
  -7  10   3        1.93        3.85      8.36 o 
  -6  10   3      308.43      287.56     16.69 o 
  -5  10   3        0.04        0.10     14.30 o 
  -4  10   3       63.04       65.60     11.65 o 
  -3  10   3     1530.68     1570.83     71.64 o 
  -2  10   3       53.82       43.99      7.87 o 
  -1  10   3       97.14      116.69      7.17 o 
   0  10   3      493.59      451.10     14.57 o 
   1  10   3      518.47      495.26     16.14 o 
   2  10   3       34.13       30.73      5.97 o 
   3  10   3       34.18       40.60      6.42 o 
   4  10   3       93.30       69.32      8.17 o 
   5  10   3        1.61       -8.29      5.55 o 
   6  10   3      144.08      184.49     17.73 o 
   7  10   3       13.55        6.41     14.16 o 
  -7  11   3      126.66      133.44     11.60 o 
  -6  11   3      103.09      103.78     35.14 o 
  -5  11   3       69.62       74.49      7.67 o 
  -4  11   3      127.16      132.21      9.45 o 
  -3  11   3       13.83        6.47      3.42 o 
  -2  11   3      293.75      286.86     14.33 o 
  -1  11   3      285.26      304.28     13.21 o 
   0  11   3      254.00      252.69     10.99 o 
   1  11   3       13.83       15.35      5.32 o 
   2  11   3      715.24      672.33     26.95 o 
   3  11   3       97.17       84.92     12.30 o 
   4  11   3        0.04        4.53      7.05 o 
   5  11   3       44.95       28.42      8.44 o 
   6  11   3       96.43       85.02     20.66 o 
  -7  12   3        0.65       24.37      6.13 o 
  -6  12   3      369.50      290.29     70.14 o 
  -5  12   3        0.67       -2.53      4.00 o 
  -4  12   3      168.57      170.96     12.31 o 
  -3  12   3        0.05        2.50      3.90 o 
  -2  12   3       77.93       84.10      6.91 o 
  -1  12   3     1025.99      946.89     47.27 o 
   0  12   3       53.27       67.78      7.24 o 
   1  12   3        0.89       -9.54      4.77 o 
   2  12   3        0.38        7.01      9.97 o 
   3  12   3       45.51       44.07      6.85 o 
   4  12   3      152.70      176.40     26.47 o 
   5  12   3       29.63       25.21      7.86 o 
   6  12   3       16.32       18.90      8.77 o 
  -6  13   3       63.63       77.75      9.26 o 
  -5  13   3      155.03      200.20     14.43 o 
  -4  13   3      232.48      227.46     15.17 o 
  -3  13   3       28.66       17.87      5.19 o 
  -2  13   3        0.14        0.30      6.03 o 
  -1  13   3      402.07      385.03     46.20 o 
   0  13   3       42.34       35.36     10.80 o 
   1  13   3      186.74      190.44     23.75 o 
   2  13   3       31.83       38.17     10.40 o 
   3  13   3      369.49      386.58     40.69 o 
   4  13   3      115.86      112.63     12.85 o 
   5  13   3       38.01       39.11      8.38 o 
  -5  14   3       20.76       19.43      6.41 o 
  -4  14   3      313.69      317.96     19.69 o 
  -3  14   3        8.60       17.59     10.39 o 
  -2  14   3       30.16       33.16      5.48 o 
  -1  14   3       14.87       17.58      4.90 o 
   0  14   3        0.32       -1.28      3.51 o 
   1  14   3      402.59      369.97     19.02 o 
   2  14   3       28.61       25.55      7.48 o 
   3  14   3       27.02       32.15      8.04 o 
   4  14   3        8.63       -5.67      7.75 o 
   5  14   3       39.79       41.63     38.31 o 
  -4  15   3      219.23      268.70     18.62 o 
  -3  15   3      189.70      200.82     14.65 o 
  -2  15   3       10.47        6.71      5.97 o 
  -1  15   3        5.99       -6.53      4.23 o 
   0  15   3       49.19       29.76     23.08 o 
   1  15   3      119.15      104.71     16.42 o 
   2  15   3      104.00       88.53     13.43 o 
   3  15   3      126.14      159.96     22.11 o 
   4  15   3       20.76       -1.57     12.81 o 
  -3  16   3        0.03        1.23      7.42 o 
  -2  16   3       10.87       19.32     11.06 o 
  -1  16   3      421.24      443.25     43.69 o 
   0  16   3      152.90      125.46     35.16 o 
   1  16   3        1.78       -9.10     10.14 o 
   2  16   3       10.08       -1.04      8.26 o 
 -10   0   4       59.06       82.01     36.96 o 
  -9   0   4       49.51       33.18     26.71 o 
  -8   0   4       44.92       53.04      5.38 o 
  -7   0   4     1004.19      902.27     70.62 o 
  -6   0   4      302.28      325.01     30.45 o 
  -5   0   4     1595.52     1377.12    101.59 o 
  -4   0   4      587.48      642.49     31.31 o 
  -3   0   4       63.39       66.09      7.99 o 
  -2   0   4      176.26      164.97      8.99 o 
  -1   0   4    19714.82    22320.30    793.54 o 
   0   0   4     1504.24     1526.13     57.17 o 
   1   0   4     1128.16     1179.46     54.99 o 
   2   0   4       17.22       37.59     10.28 o 
   3   0   4      696.36      805.36     38.00 o 
   4   0   4     3486.09     3308.62    175.23 o 
   5   0   4       31.41       35.11     20.10 o 
   6   0   4      522.86      505.77     30.67 o 
   7   0   4      413.33      426.35     47.62 o 
   8   0   4       72.60      115.84     16.63 o 
 -10   1   4       12.23       40.74     31.03 o 
  -9   1   4       67.82       69.66     22.26 o 
  -8   1   4      177.14      178.17     34.42 o 
  -7   1   4       23.29       17.64      2.38 o 
  -6   1   4      990.45      942.13     31.94 o 
  -5   1   4        1.34        2.74      2.69 o 
  -4   1   4      753.25      720.25     22.41 o 
  -3   1   4      219.16      213.64      9.61 o 
  -2   1   4      160.19      186.12      8.09 o 
  -1   1   4     4033.11     4568.66    116.33 o 
   0   1   4      651.32      671.73     20.89 o 
   1   1   4     6589.88     6610.06    178.60 o 
   2   1   4     1080.55     1148.17     36.78 o 
   3   1   4      581.15      623.72     23.94 o 
   4   1   4       58.06       57.70      5.18 o 
   5   1   4      307.38      247.48     14.57 o 
   6   1   4        3.94        9.53     12.88 o 
   7   1   4       58.53       72.40      9.46 o 
   8   1   4       92.03      115.78     12.83 o 
 -10   2   4       69.76       65.51     13.31 o 
  -9   2   4       35.27       31.83     20.23 o 
  -8   2   4      104.91      112.68      7.73 o 
  -7   2   4        0.62        0.84      1.66 o 
  -6   2   4       20.35       22.39      4.86 o 
  -5   2   4      386.06      348.37     12.96 o 
  -4   2   4       50.06       52.12      3.79 o 
  -3   2   4     6392.47     6286.88    169.89 o 
  -2   2   4     2439.44     2737.27     68.24 o 
  -1   2   4     6371.06     7016.92    194.78 o 
   0   2   4     6094.27     6244.12    165.80 o 
   1   2   4       38.79       43.05      3.76 o 
   2   2   4     3466.04     3421.04     93.59 o 
   3   2   4      785.70      746.18     23.52 o 
   4   2   4        1.08       -5.66      3.76 o 
   5   2   4        0.51       -1.01      3.85 o 
   6   2   4       16.76       17.58      5.71 o 
   7   2   4       47.64       74.33     19.65 o 
   8   2   4      185.86      255.08     18.10 o 
  -9   3   4       74.15       69.31      5.93 o 
  -8   3   4        0.97        1.70      7.87 o 
  -7   3   4      111.46      114.25      7.34 o 
  -6   3   4      521.32      499.24     17.99 o 
  -5   3   4       51.18       66.50      4.85 o 
  -4   3   4       44.52       46.49      5.40 o 
  -3   3   4      128.30      156.16      8.37 o 
  -2   3   4     1355.98     1495.83     39.40 o 
  -1   3   4       18.49       10.55      3.37 o 
   0   3   4     1412.48     1395.20     46.15 o 
   1   3   4       60.30       52.09      3.55 o 
   2   3   4        1.41        5.69      3.58 o 
   3   3   4       28.31       22.21      5.08 o 
   4   3   4      457.67      441.19     16.33 o 
   5   3   4      305.24      299.18     16.22 o 
   6   3   4       95.70      105.69     12.02 o 
   7   3   4      195.32      212.15     16.28 o 
   8   3   4       17.61       27.61      8.86 o 
  -9   4   4       25.64       34.89      4.78 o 
  -8   4   4      284.21      293.61     12.22 o 
  -7   4   4     1826.85     1719.10     55.11 o 
  -6   4   4       98.14      102.13      6.85 o 
  -5   4   4      881.78      833.43     27.38 o 
  -4   4   4       45.13       42.69      4.99 o 
  -3   4   4        0.98        9.45      6.39 o 
  -2   4   4       42.48       75.77      6.15 o 
  -1   4   4      734.78      766.52     33.37 o 
   0   4   4      678.76      597.87     19.00 o 
   1   4   4     1005.63      987.56     39.29 o 
   2   4   4      553.44      528.12     19.55 o 
   3   4   4        0.02       -7.10      3.71 o 
   4   4   4     1609.95     1445.05     58.61 o 
   5   4   4       58.74       66.73     11.59 o 
   6   4   4      490.92      499.48     20.13 o 
   7   4   4      140.39      141.55     15.86 o 
   8   4   4       19.33       40.45     13.29 o 
  -9   5   4        0.69       12.05      9.37 o 
  -8   5   4       13.09       14.41     10.37 o 
  -7   5   4       60.91       59.37      4.78 o 
  -6   5   4       34.93       33.70      6.87 o 
  -5   5   4      427.56      412.12     12.29 o 
  -4   5   4      621.76      592.11     18.41 o 
  -3   5   4     2437.54     2595.61     87.40 o 
  -2   5   4      777.09      794.16     24.40 o 
  -1   5   4      797.53      910.26     33.18 o 
   0   5   4     1678.33     1781.46     50.33 o 
   1   5   4        0.96        7.18      3.60 o 
   2   5   4       80.93       81.05      3.34 o 
   3   5   4        2.97        0.11      5.61 o 
   4   5   4       15.48       21.53      6.83 o 
   5   5   4        1.46       -2.21      7.39 o 
   6   5   4        0.92       -2.70      6.42 o 
   7   5   4        1.36       -4.13     10.94 o 
   8   5   4      160.26      152.99     18.24 o 
  -9   6   4       98.59      118.86     19.28 o 
  -8   6   4       17.89       14.07      5.14 o 
  -7   6   4      123.20      142.35     19.59 o 
  -6   6   4       33.99       24.22      6.40 o 
  -5   6   4      501.19      505.56     21.08 o 
  -4   6   4        3.18        1.07      2.94 o 
  -3   6   4      746.36      743.33     25.14 o 
  -2   6   4        8.43       14.91      2.80 o 
  -1   6   4      115.68       82.65      6.39 o 
   0   6   4     1838.92     1812.22     56.85 o 
   1   6   4      170.95      160.13      5.79 o 
   2   6   4      278.36      258.34      8.98 o 
   3   6   4        3.63       12.94      6.03 o 
   4   6   4      497.17      476.25     17.81 o 
   5   6   4       83.17       90.67      7.44 o 
   6   6   4      274.11      248.92     13.14 o 
   7   6   4       42.46       47.82      7.94 o 
   8   6   4       83.96       87.01     14.75 o 
  -9   7   4       29.72       42.20      6.31 o 
  -8   7   4       25.05       27.61     12.74 o 
  -7   7   4      169.19      166.42     21.30 o 
  -6   7   4       24.24       19.04      3.82 o 
  -5   7   4       19.40       13.94      3.57 o 
  -4   7   4      688.18      644.44     27.84 o 
  -3   7   4       81.51       89.49      5.91 o 
  -2   7   4        1.96       -2.89      1.78 o 
  -1   7   4       92.75       78.81      4.97 o 
   0   7   4      170.93      169.12      7.92 o 
   1   7   4      563.26      527.61     16.44 o 
   2   7   4     1172.94     1170.39     40.23 o 
   3   7   4      302.76      283.03     14.43 o 
   4   7   4      176.39      176.89     11.58 o 
   5   7   4       21.82       19.43      7.59 o 
   6   7   4      238.41      206.14     17.35 o 
   7   7   4      232.11      227.75     38.10 o 
   8   7   4        0.62       -2.16     19.28 o 
  -8   8   4      131.04      127.02     18.39 o 
  -7   8   4       16.06       18.41      6.09 o 
  -6   8   4       11.67       10.85      4.48 o 
  -5   8   4        2.71       -5.21      8.49 o 
  -4   8   4      322.72      288.95     27.98 o 
  -3   8   4     3909.35     3940.57    121.91 o 
  -2   8   4       55.03       67.95      6.26 o 
  -1   8   4        0.83       -0.66      2.03 o 
   0   8   4     1408.11     1425.53     49.22 o 
   1   8   4        5.78        4.42      4.58 o 
   2   8   4     1233.66     1128.10     39.31 o 
   3   8   4      192.01      160.15     11.84 o 
   4   8   4      163.84      164.67     15.26 o 
   5   8   4       22.23       22.53      6.84 o 
   6   8   4      122.42      138.24     11.68 o 
   7   8   4       30.01       22.33     12.89 o 
  -8   9   4        4.35        5.01     19.30 o 
  -7   9   4       20.38       36.04      5.77 o 
  -6   9   4      368.01      354.60     19.69 o 
  -5   9   4      513.81      473.48     21.03 o 
  -4   9   4      130.36      128.38     18.58 o 
  -3   9   4        0.04       -2.86      5.19 o 
  -2   9   4        6.36        8.21      4.93 o 
  -1   9   4      290.57      295.82     15.85 o 
   0   9   4      781.68      741.15     26.53 o 
   1   9   4       85.56       98.54      6.94 o 
   2   9   4      446.91      441.81     22.04 o 
   3   9   4      419.41      396.12     24.34 o 
   4   9   4       13.96        8.64      5.82 o 
   5   9   4       59.91       52.79      7.90 o 
   6   9   4        0.31       12.46      7.71 o 
   7   9   4        4.90      -11.54      7.17 o 
  -8  10   4       14.94       12.88     26.18 o 
  -7  10   4      659.79      757.31     94.69 o 
  -6  10   4       66.45       73.47     12.29 o 
  -5  10   4      335.38      353.87     17.49 o 
  -4  10   4       17.14       23.69      6.41 o 
  -3  10   4      476.53      506.12     23.19 o 
  -2  10   4      119.28      117.47     10.47 o 
  -1  10   4     1050.64     1019.54     33.23 o 
   0  10   4       36.90       41.20      3.74 o 
   1  10   4        7.88        2.74      3.69 o 
   2  10   4       34.67       33.63     11.95 o 
   3  10   4      324.05      297.53     15.81 o 
   4  10   4     1551.27     1488.25     55.14 o 
   5  10   4       21.44       15.82      6.88 o 
   6  10   4        9.31       16.34      7.82 o 
   7  10   4        1.20        7.69     10.27 o 
  -7  11   4       32.31       52.47      8.23 o 
  -6  11   4       63.63       69.17     19.74 o 
  -5  11   4        8.90        9.76      8.09 o 
  -4  11   4      137.93      160.87     20.65 o 
  -3  11   4       20.70       11.75      4.16 o 
  -2  11   4      310.34      320.23     15.33 o 
  -1  11   4       23.33       16.86      5.01 o 
   0  11   4        7.52        4.20      2.81 o 
   1  11   4      530.31      430.03     19.69 o 
   2  11   4      173.45      173.89     15.53 o 
   3  11   4      862.28      878.32     34.16 o 
   4  11   4        0.03       -5.21      6.01 o 
   5  11   4      113.38      118.16     11.51 o 
   6  11   4      125.50      108.12     16.90 o 
  -7  12   4        0.17      -12.80      6.88 o 
  -6  12   4       44.72       42.39     11.33 o 
  -5  12   4      267.35      281.90     17.19 o 
  -4  12   4        1.71       10.48      6.75 o 
  -3  12   4      166.24      180.64     11.72 o 
  -2  12   4      364.62      394.92     46.35 o 
  -1  12   4       65.62       73.87      8.53 o 
   0  12   4       18.29       20.37      3.77 o 
   1  12   4      175.14      183.89     13.02 o 
   2  12   4      388.08      334.25     41.86 o 
   3  12   4       61.69       47.11      7.65 o 
   4  12   4        4.81        8.11      7.52 o 
   5  12   4        0.18       -3.01     12.90 o 
   6  12   4       12.28       10.87      8.45 o 
  -6  13   4      174.78      200.05     18.75 o 
  -5  13   4       27.08       24.60     10.52 o 
  -4  13   4       66.03       80.12     20.50 o 
  -3  13   4       11.36       20.96     11.87 o 
  -2  13   4      104.24      101.12     11.27 o 
  -1  13   4       64.27       76.05     11.81 o 
   0  13   4      105.65      126.53     13.63 o 
   1  13   4        0.05        3.81     11.05 o 
   2  13   4       39.08       24.85      7.21 o 
   3  13   4        0.63        2.34      7.63 o 
   4  13   4       68.21       69.11      9.58 o 
   5  13   4      428.95      415.00     24.97 o 
  -5  14   4      164.28      188.83     14.46 o 
  -4  14   4       97.26       98.75     48.43 o 
  -3  14   4       17.62        8.94     14.25 o 
  -2  14   4       82.68      100.81      8.74 o 
  -1  14   4      136.04      129.69     16.61 o 
   0  14   4       10.38        8.73     11.08 o 
   1  14   4       81.88       61.10      9.11 o 
   2  14   4       71.20       56.11      9.16 o 
   3  14   4        8.62       -2.52     14.84 o 
   4  14   4        4.79       -2.30      7.56 o 
  -4  15   4       93.51      105.54     19.69 o 
  -3  15   4       34.38       52.63      7.18 o 
  -2  15   4       18.86       20.65      6.20 o 
  -1  15   4      353.65      363.23     34.43 o 
   0  15   4       46.95       14.24     13.32 o 
   1  15   4       95.03       77.70     21.87 o 
   2  15   4       27.48       24.62      8.25 o 
   3  15   4       33.64       19.90      8.86 o 
  -3  16   4       16.87       23.91     11.87 o 
  -2  16   4      132.74      176.00     16.43 o 
  -1  16   4       28.07       15.10     31.97 o 
   0  16   4        0.83       23.47     35.61 o 
   1  16   4        0.02      -19.60     12.59 o 
   2  16   4       88.25       68.95     27.53 o 
 -10   1   5       29.86       50.67     23.81 o 
  -9   1   5       95.60       77.19     22.83 o 
  -8   1   5      223.89      237.34     15.60 o 
  -7   1   5       67.63       73.79      4.58 o 
  -6   1   5       60.83       43.68      5.59 o 
  -5   1   5     1017.48      988.12     32.84 o 
  -4   1   5       10.82        8.85      5.40 o 
  -3   1   5      197.82      195.70     10.72 o 
  -2   1   5       96.56      125.05      5.57 o 
  -1   1   5      932.58     1036.10     28.45 o 
   0   1   5     1978.72     1943.18     56.09 o 
   1   1   5     2139.46     2121.20     61.19 o 
   2   1   5      116.97       91.99      6.60 o 
   3   1   5       83.87       93.47      7.25 o 
   4   1   5      146.69      119.03      9.40 o 
   5   1   5       24.37       24.08      9.38 o 
   6   1   5      636.19      651.04     28.07 o 
   7   1   5       11.70       11.17      7.42 o 
   8   1   5       57.80       48.30     12.46 o 
 -10   2   5      126.22      212.32     48.83 o 
  -9   2   5       35.60       53.33     13.06 o 
  -8   2   5        2.25        0.59     12.97 o 
  -7   2   5        0.49       -3.24      2.94 o 
  -6   2   5      594.09      551.84     21.90 o 
  -5   2   5      982.33     1055.07     31.55 o 
  -4   2   5      434.42      406.37     16.46 o 
  -3   2   5      799.87      890.79     27.07 o 
  -2   2   5       20.81       16.39      3.74 o 
  -1   2   5       72.45       68.72      4.67 o 
   0   2   5        2.92        4.61      3.76 o 
   1   2   5     3485.02     3559.44     97.49 o 
   2   2   5       74.96       88.65      7.17 o 
   3   2   5      285.67      227.33     11.92 o 
   4   2   5       55.26       44.20      7.33 o 
   5   2   5      582.87      609.79     25.88 o 
   6   2   5       28.96       25.01      8.68 o 
   7   2   5       19.88       23.63     10.94 o 
   8   2   5        1.00        8.59      8.68 o 
  -9   3   5        2.89        3.23      3.70 o 
  -8   3   5       37.75       30.96     11.86 o 
  -7   3   5     1443.89     1396.81     45.76 o 
  -6   3   5      367.17      337.75     13.58 o 
  -5   3   5      120.93      112.85      8.60 o 
  -4   3   5        1.49       -2.17      5.43 o 
  -3   3   5      725.11      909.67     28.55 o 
  -2   3   5      286.85      253.99      8.74 o 
  -1   3   5     3618.32     3812.62     97.12 o 
   0   3   5      669.82      707.68     22.29 o 
   1   3   5        0.59        0.92      2.85 o 
   2   3   5     1446.58     1484.14     42.69 o 
   3   3   5       14.15       27.96      5.66 o 
   4   3   5     4504.57     4393.58    140.04 o 
   5   3   5      217.98      250.82     14.41 o 
   6   3   5        3.15       -8.20      7.81 o 
   7   3   5       63.32       55.38      9.37 o 
   8   3   5       60.95       50.00     15.38 o 
  -9   4   5       29.14       39.54     11.04 o 
  -8   4   5       46.14       39.98     12.10 o 
  -7   4   5       79.13       74.65     10.75 o 
  -6   4   5       44.53       47.24      7.08 o 
  -5   4   5        0.20       -2.18      3.49 o 
  -4   4   5       93.14       91.11      4.94 o 
  -3   4   5        1.38       -5.18      4.22 o 
  -2   4   5      575.05      559.75     21.80 o 
  -1   4   5      252.20      257.86     12.09 o 
   0   4   5      526.18      553.15     20.91 o 
   1   4   5     1056.01     1008.82     29.58 o 
   2   4   5     1205.75     1206.35     37.84 o 
   3   4   5      275.56      240.93     15.76 o 
   4   4   5       27.12       21.60      5.79 o 
   5   4   5      280.96      257.86     17.12 o 
   6   4   5       28.84       30.65     14.20 o 
   7   4   5      163.60      179.59     22.87 o 
   8   4   5        1.62        0.68     15.04 o 
  -9   5   5      100.80      103.95     12.89 o 
  -8   5   5      115.49      122.40     13.69 o 
  -7   5   5      148.67      140.87      7.38 o 
  -6   5   5       86.87       88.42      5.56 o 
  -5   5   5     2139.18     2100.82     52.89 o 
  -4   5   5      209.56      221.88      9.60 o 
  -3   5   5    10164.86    10674.37    306.60 o 
  -2   5   5     3218.60     3456.94     87.12 o 
  -1   5   5      148.02      206.45     12.17 o 
   0   5   5     2219.50     2230.84     72.63 o 
   1   5   5      780.42      757.17     27.68 o 
   2   5   5     1364.42     1210.48     48.97 o 
   3   5   5      247.90      221.96     12.24 o 
   4   5   5     1475.88     1264.40     55.72 o 
   5   5   5      354.11      330.16     15.16 o 
   6   5   5      731.12      710.33     34.38 o 
   7   5   5       32.85       45.56     17.24 o 
   8   5   5       98.16      129.23     18.31 o 
  -9   6   5       38.11       47.34      5.40 o 
  -8   6   5       71.21       85.46     16.42 o 
  -7   6   5       69.32       81.25      6.78 o 
  -6   6   5       35.62       25.57      4.28 o 
  -5   6   5      530.76      514.97     20.24 o 
  -4   6   5     1626.12     1633.93     51.85 o 
  -3   6   5        2.83        1.62      2.40 o 
  -2   6   5     2748.71     3082.30     79.70 o 
  -1   6   5     1073.67     1226.44     36.14 o 
   0   6   5      312.08      296.56     11.05 o 
   1   6   5       80.08       78.74      4.21 o 
   2   6   5      294.92      277.84     14.71 o 
   3   6   5     1604.90     1456.91     42.16 o 
   4   6   5       76.15       63.84      6.96 o 
   5   6   5       32.11       39.22     11.42 o 
   6   6   5       29.00       31.48      7.59 o 
   7   6   5      161.61      113.82     26.56 o 
   8   6   5       10.58       21.99     21.72 o 
  -9   7   5       15.25       11.09      6.10 o 
  -8   7   5       63.95       72.31     18.38 o 
  -7   7   5      765.88      791.37     31.47 o 
  -6   7   5       18.70       10.05      9.62 o 
  -5   7   5       33.60       27.99      4.91 o 
  -4   7   5      128.30      138.95     16.74 o 
  -3   7   5        9.37        5.27      4.59 o 
  -2   7   5      582.20      546.07     19.23 o 
  -1   7   5     2400.83     2296.84     71.01 o 
   0   7   5       93.01      101.51      5.52 o 
   1   7   5      107.32      116.42      5.95 o 
   2   7   5      361.72      351.74     19.82 o 
   3   7   5      476.75      415.74     20.68 o 
   4   7   5     1085.28      968.28     37.47 o 
   5   7   5        0.87       -6.25      5.86 o 
   6   7   5       14.98        1.57      7.96 o 
   7   7   5        0.76       -6.11     10.02 o 
  -8   8   5       21.76       20.91      9.44 o 
  -7   8   5        1.03       10.13      6.66 o 
  -6   8   5        4.21        4.76      3.60 o 
  -5   8   5      386.15      399.34     18.20 o 
  -4   8   5     3480.53     3375.89    114.22 o 
  -3   8   5      792.03      844.90     30.39 o 
  -2   8   5       41.79       40.08      4.01 o 
  -1   8   5      194.59      242.11     17.21 o 
   0   8   5      156.73      143.20     10.22 o 
   1   8   5      258.94      254.27     14.68 o 
   2   8   5      687.58      639.21     25.59 o 
   3   8   5      137.98      129.28     11.43 o 
   4   8   5        3.11       -4.93      6.13 o 
   5   8   5       25.52       17.87      7.44 o 
   6   8   5      247.86      238.30     34.23 o 
   7   8   5      231.59      223.78     33.61 o 
  -8   9   5        2.75       -4.80     10.44 o 
  -7   9   5      167.13      140.55     11.53 o 
  -6   9   5       63.00       64.40      6.45 o 
  -5   9   5      770.35      751.32     30.43 o 
  -4   9   5       26.68       35.23      7.85 o 
  -3   9   5      818.41      805.63     66.15 o 
  -2   9   5      206.00      224.01     14.52 o 
  -1   9   5       43.14       45.68      7.09 o 
   0   9   5       70.61       64.99      4.86 o 
   1   9   5      261.21      232.20     10.76 o 
   2   9   5       49.73       39.14      7.75 o 
   3   9   5       29.16       60.42     19.65 o 
   4   9   5        0.77        3.95      6.40 o 
   5   9   5       10.81       -4.16      7.01 o 
   6   9   5      314.82      308.74     28.46 o 
   7   9   5       18.16       -3.58      9.17 o 
  -8  10   5       96.38      124.50     14.02 o 
  -7  10   5       42.64       54.26     14.99 o 
  -6  10   5       33.38       34.56      8.14 o 
  -5  10   5        1.37       -0.10     10.28 o 
  -4  10   5        9.57        3.90      4.99 o 
  -3  10   5       20.91       12.10      3.68 o 
  -2  10   5       27.63       25.20      6.19 o 
  -1  10   5       21.31       25.00      5.24 o 
   0  10   5       20.69       25.80      7.05 o 
   1  10   5      122.32      122.15      8.71 o 
   2  10   5      120.56       90.14      8.96 o 
   3  10   5      677.15      572.00     24.96 o 
   4  10   5       65.12       36.65      8.35 o 
   5  10   5      191.78      189.28     17.25 o 
   6  10   5       42.98       38.63      9.28 o 
  -7  11   5      108.88      138.09     11.11 o 
  -6  11   5       11.93       27.55      7.01 o 
  -5  11   5      181.99      164.54     16.78 o 
  -4  11   5        1.27       -0.79      3.16 o 
  -3  11   5      197.78      199.77     30.49 o 
  -2  11   5       49.25       59.52      7.83 o 
  -1  11   5      377.28      343.73     14.65 o 
   0  11   5       97.17       95.44     14.84 o 
   1  11   5       20.26       17.74     10.67 o 
   2  11   5       12.24       15.41      9.04 o 
   3  11   5        2.18       -3.20      7.05 o 
   4  11   5      484.95      410.88     27.02 o 
   5  11   5       94.63      104.44     24.27 o 
   6  11   5        0.05       -9.94     20.91 o 
  -7  12   5        0.59       -2.16     31.43 o 
  -6  12   5       94.16       91.83     12.14 o 
  -5  12   5      235.68      256.12     26.44 o 
  -4  12   5       36.32       37.39      9.39 o 
  -3  12   5       81.10       90.00      7.90 o 
  -2  12   5      505.01      549.00     65.37 o 
  -1  12   5      474.47      504.74     25.78 o 
   0  12   5      502.90      477.52     24.88 o 
   1  12   5       51.42       31.21     12.42 o 
   2  12   5       57.22       25.39     14.68 o 
   3  12   5        1.70       -6.18      6.14 o 
   4  12   5       13.43        0.30      6.90 o 
   5  12   5        3.70       -3.11      8.01 o 
  -6  13   5        0.17        6.63      5.08 o 
  -5  13   5       39.15       34.83      6.34 o 
  -4  13   5      114.25      136.12     15.73 o 
  -3  13   5       10.25       10.74      5.97 o 
  -2  13   5      440.33      505.29     29.63 o 
  -1  13   5       24.94       33.60      8.56 o 
   0  13   5       17.65       14.63     11.46 o 
   1  13   5       46.50       62.11     13.97 o 
   2  13   5       56.19       42.66     16.20 o 
   3  13   5        8.77       10.23      9.50 o 
   4  13   5      189.74      198.63     19.59 o 
   5  13   5       59.63       47.02     10.95 o 
  -5  14   5       18.24       12.38     11.06 o 
  -4  14   5      111.98      126.28     10.56 o 
  -3  14   5       60.89       57.22      7.56 o 
  -2  14   5       13.02       11.27      4.96 o 
  -1  14   5       17.54       17.00     13.29 o 
   0  14   5       20.37       13.03     20.46 o 
   1  14   5      423.79      499.56     35.04 o 
   2  14   5      209.25      170.03     34.27 o 
   3  14   5        0.46      -19.08      9.54 o 
   4  14   5       56.67       27.37     14.91 o 
  -4  15   5        3.97        3.50      4.99 o 
  -3  15   5      152.78       76.45     29.94 o 
  -2  15   5       39.41       39.10     15.38 o 
  -1  15   5        1.83      -12.68     29.95 o 
   0  15   5      333.03      352.28     29.79 o 
   1  15   5        0.05       -1.22     14.47 o 
   2  15   5       61.16       79.25     22.18 o 
   3  15   5       50.26       47.94     14.80 o 
  -2  16   5      177.79      244.82     30.81 o 
  -1  16   5       25.81       11.33     35.07 o 
   0  16   5        0.71        7.13     37.36 o 
   1  16   5        3.85       -0.55     12.89 o 
 -10   0   6      144.33      133.27     40.47 o 
  -9   0   6      223.01      205.31     45.05 o 
  -8   0   6      163.17      158.65     10.16 o 
  -7   0   6     1145.96     1195.99    101.17 o 
  -6   0   6        2.20       17.12     10.37 o 
  -5   0   6        0.04      -13.78      7.82 o 
  -4   0   6        0.58        8.42      8.92 o 
  -3   0   6     2175.99     2282.04     99.23 o 
  -2   0   6     1340.30     1309.26     50.60 o 
  -1   0   6      159.33      131.70      9.35 o 
   0   0   6      476.49      562.86     39.89 o 
   1   0   6     5896.56     6608.33    291.85 o 
   2   0   6     2283.24     2066.72     95.59 o 
   3   0   6       49.84       94.56     12.77 o 
   4   0   6      278.97      315.81     21.16 o 
   5   0   6      122.99      116.38     15.93 o 
   6   0   6      142.14      164.37     30.89 o 
   7   0   6        0.06       -2.50     11.01 o 
   8   0   6       21.51        1.87     13.00 o 
 -10   1   6       18.05       20.05     22.02 o 
  -9   1   6      100.34      107.66     17.81 o 
  -8   1   6      430.64      397.43     14.30 o 
  -7   1   6        5.09        5.46      4.67 o 
  -6   1   6      293.80      265.07     18.67 o 
  -5   1   6      381.38      384.57     22.78 o 
  -4   1   6      290.71      300.92     14.67 o 
  -3   1   6      327.93      281.47     11.82 o 
  -2   1   6      951.58     1005.67     27.21 o 
  -1   1   6     1090.03     1227.40     33.72 o 
   0   1   6      712.75      775.10     24.83 o 
   1   1   6      315.16      312.21     12.58 o 
   2   1   6      671.62      622.04     36.90 o 
   3   1   6     1199.51     1128.29     37.14 o 
   4   1   6       26.35       15.29      6.89 o 
   5   1   6      335.78      339.55     19.22 o 
   6   1   6       86.09      122.99     11.87 o 
   7   1   6      140.46      168.47     16.20 o 
   8   1   6       34.14       40.49     12.22 o 
  -9   2   6       61.23       66.77      6.47 o 
  -8   2   6       47.86       51.63     15.03 o 
  -7   2   6       20.27       21.60      7.34 o 
  -6   2   6      404.70      420.16     15.93 o 
  -5   2   6     3800.18     3768.10    125.15 o 
  -4   2   6        1.36       -8.95      4.48 o 
  -3   2   6      359.89      280.95     11.87 o 
  -2   2   6      105.65      105.34      5.36 o 
  -1   2   6      377.78      429.90     13.96 o 
   0   2   6     3409.69     3460.67     96.33 o 
   1   2   6      123.34       79.11      5.69 o 
   2   2   6       11.56       20.54      4.86 o 
   3   2   6       51.11       53.03      6.54 o 
   4   2   6      244.61      214.27     14.23 o 
   5   2   6       71.83       92.66      9.87 o 
   6   2   6      244.33      280.64     27.20 o 
   7   2   6        2.27        5.00     11.96 o 
   8   2   6       85.33      114.57     13.45 o 
  -9   3   6       31.83       23.15     10.23 o 
  -8   3   6      108.46      114.18     15.83 o 
  -7   3   6      358.40      353.46     21.50 o 
  -6   3   6       11.03       67.19     12.42 o 
  -5   3   6      217.41      228.30     10.18 o 
  -4   3   6       22.90       30.12      6.44 o 
  -3   3   6       40.65       34.92      4.89 o 
  -2   3   6     3137.25     3511.43     83.54 o 
  -1   3   6       48.57       63.13      4.23 o 
   0   3   6      268.79      419.71     63.63 o 
   1   3   6       20.85       16.98      3.84 o 
   2   3   6      204.87      204.95      9.69 o 
   3   3   6       13.76       16.43      7.13 o 
   4   3   6       78.38       69.33     12.81 o 
   5   3   6      165.18      173.88     15.34 o 
   6   3   6        7.99       30.45     16.61 o 
   7   3   6        6.51      -12.07      9.50 o 
   8   3   6        4.34        0.47      8.82 o 
  -9   4   6       49.39       52.47      9.11 o 
  -8   4   6       65.73       71.87     20.59 o 
  -7   4   6      322.06      303.44     14.21 o 
  -6   4   6      134.25      128.17     13.45 o 
  -5   4   6      187.83      175.52      8.65 o 
  -4   4   6      110.02      112.73      9.02 o 
  -3   4   6     4157.91     4309.00    100.44 o 
  -2   4   6     2217.59     2368.90     61.98 o 
  -1   4   6      392.57      371.85     13.90 o 
   0   4   6     1234.53     1351.55     40.36 o 
   1   4   6      298.73      280.46     13.64 o 
   2   4   6      514.11      475.28     27.69 o 
   3   4   6        2.73        1.59      5.12 o 
   4   4   6      179.05      186.21     17.36 o 
   5   4   6       28.81       33.68      7.28 o 
   6   4   6      126.13       99.06     15.37 o 
   7   4   6       44.20       58.79     14.31 o 
   8   4   6       56.78       30.76     39.66 o 
  -9   5   6       18.32       13.60      5.18 o 
  -8   5   6       39.76       45.10     14.18 o 
  -7   5   6       84.90       87.73      5.72 o 
  -6   5   6      958.79      882.52     41.39 o 
  -5   5   6      118.86      114.95     10.52 o 
  -4   5   6      425.79      517.35     23.45 o 
  -3   5   6      155.36      143.56      8.19 o 
  -2   5   6      142.78      152.43      9.91 o 
  -1   5   6       40.89       50.16      5.67 o 
   0   5   6       26.45       24.35      5.69 o 
   1   5   6       97.52      120.31      6.47 o 
   2   5   6      229.30      193.35     14.72 o 
   3   5   6      102.21      100.74     14.88 o 
   4   5   6      255.64      267.71     18.01 o 
   5   5   6       17.34        8.35     12.76 o 
   6   5   6        1.20      -15.30     10.24 o 
   7   5   6        6.63       -3.02     14.74 o 
  -9   6   6       17.58       19.79     13.14 o 
  -8   6   6      253.27      264.15     17.94 o 
  -7   6   6       75.16       95.16      6.47 o 
  -6   6   6      380.11      371.14     22.48 o 
  -5   6   6      374.59      325.34     14.65 o 
  -4   6   6       68.33       63.68      7.29 o 
  -3   6   6        6.76       21.27      6.52 o 
  -2   6   6      261.83      265.93     10.09 o 
  -1   6   6      356.14      336.37     12.51 o 
   0   6   6      299.63      329.99     15.93 o 
   1   6   6        0.10       -1.03      6.99 o 
   2   6   6      739.32      713.40     36.02 o 
   3   6   6      830.65      803.29     34.15 o 
   4   6   6      379.38      308.80     25.20 o 
   5   6   6        9.90       -0.11      8.64 o 
   6   6   6       88.80      114.35     14.97 o 
   7   6   6        1.40        1.04     16.22 o 
  -9   7   6      273.60      286.83     16.96 o 
  -8   7   6       31.79       28.31     13.55 o 
  -7   7   6      176.44      179.27     24.21 o 
  -6   7   6        0.21       -1.85      6.50 o 
  -5   7   6      529.78      503.72     20.34 o 
  -4   7   6      376.99      384.84     16.25 o 
  -3   7   6       58.62       53.58      5.36 o 
  -2   7   6      101.30      138.66      9.87 o 
  -1   7   6      119.34      119.05      6.31 o 
   0   7   6       42.83       42.59      4.36 o 
   1   7   6      361.73      392.37     15.88 o 
   2   7   6      323.49      306.82     23.51 o 
   3   7   6      110.86       93.40     14.02 o 
   4   7   6        3.15        3.22      7.04 o 
   5   7   6      172.47      144.75     24.38 o 
   6   7   6        6.43        4.91      9.95 o 
   7   7   6        9.57        9.43     19.16 o 
  -8   8   6      193.22      231.94     15.88 o 
  -7   8   6       18.72       28.63     12.49 o 
  -6   8   6       41.08       41.58      9.41 o 
  -5   8   6      215.52      213.34     11.81 o 
  -4   8   6      483.16      469.34     19.10 o 
  -3   8   6      377.94      364.10     14.19 o 
  -2   8   6      491.72      527.04     17.80 o 
  -1   8   6       20.02       27.22      4.84 o 
   0   8   6     1555.77     1522.04     47.44 o 
   1   8   6      678.86      720.78     28.56 o 
   2   8   6      857.36      836.11     44.39 o 
   3   8   6        4.40       10.63      9.66 o 
   4   8   6        5.69       -3.78      7.71 o 
   5   8   6      181.28      140.36     19.14 o 
   6   8   6      199.44      156.17     40.45 o 
   7   8   6       51.02       83.56     24.88 o 
  -8   9   6       42.10       38.33     15.27 o 
  -7   9   6        6.90       -0.85      5.71 o 
  -6   9   6        6.18        6.86      6.73 o 
  -5   9   6       15.44       12.86      4.29 o 
  -4   9   6      218.85      219.90     12.07 o 
  -2   9   6     1146.47     1164.46     44.91 o 
  -1   9   6      110.24      117.53      6.87 o 
   0   9   6       38.59       41.65      4.52 o 
   1   9   6       12.14       15.32      4.58 o 
   2   9   6      293.47      276.18     23.00 o 
   3   9   6       79.57       72.36     10.55 o 
   4   9   6        4.39       -4.94      6.96 o 
   5   9   6        0.16        6.46      7.73 o 
   6   9   6        5.81      -11.79      8.32 o 
  -8  10   6        7.46        0.93     22.54 o 
  -7  10   6      311.78      315.12     18.11 o 
  -6  10   6      115.26      121.25     17.56 o 
  -5  10   6       17.12       15.26      5.70 o 
  -4  10   6       73.08       83.53      7.16 o 
  -3  10   6      217.07      229.13     25.46 o 
  -2  10   6      453.01      440.73     20.41 o 
  -1  10   6     1163.34     1179.35     37.09 o 
   0  10   6      236.24      236.73     25.58 o 
   1  10   6        9.07        5.35      9.35 o 
   2  10   6       12.28       23.71     11.22 o 
   3  10   6       33.73       23.73      9.03 o 
   4  10   6      513.69      432.82     45.44 o 
   5  10   6       81.90       71.71     21.88 o 
   6  10   6        0.37       -0.90      8.31 o 
  -7  11   6       81.21       96.22     18.61 o 
  -6  11   6      113.15      103.08     21.61 o 
  -5  11   6       11.34       17.12      8.17 o 
  -4  11   6       71.38       76.06     21.61 o 
  -3  11   6      223.82      243.82     17.54 o 
  -2  11   6      234.72      255.39     17.89 o 
  -1  11   6      358.66      382.11     19.63 o 
   0  11   6        1.69        1.72     10.12 o 
   1  11   6      482.75      514.77     34.41 o 
   2  11   6       65.43       51.13     19.43 o 
   3  11   6        3.95       -9.79     10.81 o 
   4  11   6       26.66       24.08     10.75 o 
   5  11   6      194.73      206.93     32.67 o 
  -6  12   6        6.25       56.38     43.17 o 
  -5  12   6      268.35      279.74     21.43 o 
  -4  12   6       77.39       73.76     13.20 o 
  -3  12   6       79.28       88.67     12.23 o 
  -2  12   6        1.07        3.88      7.04 o 
  -1  12   6       20.63       35.62      6.77 o 
   0  12   6      580.65      571.56     38.51 o 
   1  12   6       81.12       98.14     18.20 o 
   2  12   6       24.39       33.60     15.80 o 
   3  12   6       40.53       37.01     17.98 o 
   4  12   6       75.96       67.82     23.53 o 
   5  12   6       15.04        4.60      8.63 o 
  -6  13   6        0.40       -2.77      4.02 o 
  -5  13   6        4.58       13.64     16.46 o 
  -4  13   6        1.62        5.40      9.86 o 
  -3  13   6       48.52       37.47     12.92 o 
  -2  13   6      205.08      234.81     36.59 o 
  -1  13   6        0.97        0.41      7.09 o 
   0  13   6      108.85      100.95     16.01 o 
   1  13   6       53.35       69.62     24.10 o 
   2  13   6       25.37       17.43     11.89 o 
   3  13   6      190.95      223.99     23.92 o 
   4  13   6        2.99        6.38     12.35 o 
  -5  14   6        0.40       -0.45     10.25 o 
  -4  14   6        1.52       -1.47     12.11 o 
  -3  14   6      341.40      372.47     29.86 o 
  -2  14   6       62.14       73.70     14.30 o 
  -1  14   6      163.52      191.14     24.35 o 
   0  14   6        2.03       -3.35     11.52 o 
   1  14   6      143.60      146.51     26.71 o 
   2  14   6       18.77       20.09     19.87 o 
   3  14   6        1.14       11.08     13.52 o 
  -4  15   6       10.10       18.40     19.29 o 
  -3  15   6       39.29       33.07     11.10 o 
  -2  15   6      111.98      100.35      9.16 o 
  -1  15   6       14.79       -6.72     12.69 o 
   0  15   6       34.75       73.36     16.79 o 
   1  15   6        2.56        4.26     12.73 o 
   2  15   6       27.31       24.53     15.19 o 
  -1  16   6      172.36      249.55     59.35 o 
   0  16   6        0.33       -4.39     15.38 o 
  -9   1   7       28.50       15.57      6.79 o 
  -8   1   7      548.82      570.50     33.06 o 
  -7   1   7      163.33      174.11     16.55 o 
  -6   1   7      443.92      446.20     21.58 o 
  -5   1   7      381.76      366.44     19.77 o 
  -4   1   7       72.53       55.91      8.65 o 
  -3   1   7     2864.78     3056.00     77.64 o 
  -2   1   7        8.00       11.98      3.42 o 
  -1   1   7       15.79        5.77      3.85 o 
   0   1   7      781.35      800.50     23.95 o 
   1   1   7      539.28      506.33     18.45 o 
   2   1   7      326.85      303.26     13.40 o 
   3   1   7      201.85      204.63     11.07 o 
   4   1   7     1093.57     1070.39     40.58 o 
   5   1   7       13.82       20.90      8.35 o 
   6   1   7      185.71      213.60     24.89 o 
   7   1   7       15.82       17.73      9.39 o 
  -9   2   7        0.38        0.29      3.44 o 
  -8   2   7        2.85        1.47      8.18 o 
  -7   2   7       85.35       89.00      6.70 o 
  -6   2   7      130.95      163.19     15.53 o 
  -5   2   7      212.08      235.40     14.22 o 
  -4   2   7      193.95      196.84     12.64 o 
  -3   2   7      537.05      594.76     20.24 o 
  -2   2   7     1409.81     1512.91     39.90 o 
  -1   2   7      247.46      288.48     11.15 o 
   0   2   7       97.05      109.10      7.33 o 
   1   2   7      112.02       92.23      6.78 o 
   2   2   7     1445.76     1457.65     43.73 o 
   3   2   7      568.27      515.99     21.47 o 
   4   2   7      201.75      204.90     12.54 o 
   5   2   7       91.12      101.37     10.56 o 
   6   2   7        0.01        3.92      8.04 o 
   7   2   7       26.74       27.37     14.84 o 
  -9   3   7       14.29       16.64      8.05 o 
  -8   3   7        0.18        1.06     12.60 o 
  -7   3   7      204.38      195.94     12.17 o 
  -6   3   7     1112.48     1080.65     42.17 o 
  -5   3   7       10.04        9.54      7.84 o 
  -4   3   7        4.88       -0.99      5.75 o 
  -3   3   7     1200.32     1221.82     41.98 o 
  -2   3   7     1698.64     1865.88     50.12 o 
  -1   3   7     5472.91     5420.50    152.48 o 
   0   3   7       50.23       70.81      5.49 o 
   1   3   7        2.87        4.07      4.29 o 
   2   3   7     1164.08     1090.51     33.57 o 
   3   3   7       43.28       47.71      7.56 o 
   4   3   7      185.17      193.14     17.30 o 
   5   3   7      301.22      312.34     17.88 o 
   6   3   7        7.57        5.27      8.10 o 
   7   3   7      134.78      182.94     22.62 o 
  -9   4   7      170.99      193.70     25.62 o 
  -8   4   7      178.49      183.07     18.09 o 
  -7   4   7       37.68       39.29     13.52 o 
  -6   4   7      241.56      253.51     11.58 o 
  -5   4   7      146.96      150.94     11.78 o 
  -4   4   7      231.95      239.59     12.07 o 
  -3   4   7       26.98       39.75      4.55 o 
  -2   4   7      169.62      167.04      6.74 o 
  -1   4   7     1417.29     1478.81     44.68 o 
   0   4   7      230.95      214.16     12.79 o 
   1   4   7        0.81       -4.01      3.80 o 
   2   4   7      483.65      509.60     20.28 o 
   3   4   7       72.25       77.70     12.84 o 
   4   4   7        0.33        5.21      5.97 o 
   5   4   7      214.85      237.34     22.31 o 
   6   4   7        4.23       10.50     13.09 o 
   7   4   7        0.98       17.46     13.25 o 
  -9   5   7        3.72        0.44      3.78 o 
  -8   5   7      264.85      274.21     16.91 o 
  -7   5   7        6.64       18.51      8.52 o 
  -6   5   7      672.02      651.82     25.06 o 
  -5   5   7     1228.20     1185.98     39.37 o 
  -4   5   7     2299.26     2273.12     61.29 o 
  -3   5   7      985.12     1012.80     35.30 o 
  -2   5   7      144.26      149.98      9.57 o 
  -1   5   7       98.50      135.25      7.86 o 
   0   5   7     3118.81     2985.75     86.02 o 
   1   5   7     2905.47     2547.16     83.95 o 
   2   5   7       25.01       24.46      8.25 o 
   3   5   7      146.37      138.69     13.37 o 
   4   5   7       17.01       13.03     11.18 o 
   5   5   7      763.64      716.72     33.31 o 
   6   5   7      310.26      327.30     36.07 o 
   7   5   7       72.36       60.88     15.48 o 
  -9   6   7       49.47       54.01      8.28 o 
  -8   6   7       59.66       60.59      7.25 o 
  -7   6   7      230.60      233.99      9.97 o 
  -6   6   7       87.25       95.06      7.06 o 
  -5   6   7      973.07      942.42     32.74 o 
  -4   6   7      183.52      189.91     16.40 o 
  -3   6   7       17.88       17.43      3.36 o 
  -2   6   7      361.71      332.13     16.09 o 
  -1   6   7      659.62      653.79     28.31 o 
   0   6   7      461.28      486.45     28.16 o 
   1   6   7      705.79      731.49     29.92 o 
   2   6   7     1208.28     1141.95     53.04 o 
   3   6   7     1724.45     1611.72     65.90 o 
   4   6   7        3.93        1.56      8.21 o 
   5   6   7       36.02       21.79     10.49 o 
   6   6   7        3.53       -7.78     19.57 o 
   7   6   7        6.84       13.90     12.53 o 
  -9   7   7      126.78      152.68     37.32 o 
  -8   7   7       93.05      101.15     11.10 o 
  -7   7   7      107.21      120.29      9.74 o 
  -6   7   7      822.46      812.63     33.09 o 
  -5   7   7     1088.10     1042.40     36.39 o 
  -4   7   7        0.45       -3.42      4.32 o 
  -3   7   7      247.45      223.40      9.37 o 
  -2   7   7        5.86        9.68      5.23 o 
  -1   7   7      394.55      400.87     24.88 o 
   0   7   7      445.35      443.86     15.99 o 
   1   7   7      185.52      202.98      9.72 o 
   2   7   7      916.60      834.52     60.20 o 
   3   7   7       92.52      121.80     17.70 o 
   4   7   7      134.19      148.27     22.61 o 
   5   7   7      147.04      147.39     13.65 o 
   6   7   7       50.39       30.14     13.34 o 
   7   7   7       44.30       62.32     43.44 o 
  -8   8   7       54.34       63.32     12.89 o 
  -7   8   7       10.81        2.29      4.56 o 
  -6   8   7      102.48      105.91      8.06 o 
  -5   8   7      331.05      336.56     17.66 o 
  -4   8   7     1095.39     1073.04     39.07 o 
  -3   8   7      349.80      313.06     17.36 o 
  -2   8   7        2.90        4.78      4.61 o 
  -1   8   7      392.44      385.42     14.66 o 
   0   8   7      149.56      161.73     15.23 o 
   1   8   7      382.21      392.12     16.33 o 
   2   8   7     1311.59     1267.21     61.03 o 
   3   8   7      580.81      584.02     37.17 o 
   4   8   7      139.76      110.51     29.08 o 
   5   8   7      130.69      116.24     20.18 o 
   6   8   7       86.23      115.52     35.88 o 
  -8   9   7      156.15      231.72     38.02 o 
  -7   9   7      183.26      186.98     26.72 o 
  -6   9   7        0.14        2.91      7.09 o 
  -5   9   7      205.43      193.62     14.49 o 
  -4   9   7        7.14       -1.21      8.80 o 
  -3   9   7      375.96      394.73     19.22 o 
  -2   9   7      165.54      177.40      8.87 o 
  -1   9   7      246.95      253.69     12.14 o 
   0   9   7        2.97       -1.91      5.03 o 
   1   9   7      419.13      429.92     28.93 o 
   2   9   7       19.99        2.41     10.76 o 
   3   9   7      301.68      343.49     35.79 o 
   4   9   7       68.86       54.98     20.02 o 
   5   9   7        2.43        7.83     13.68 o 
   6   9   7       34.93       37.38     28.33 o 
  -7  10   7      174.66      161.14     22.30 o 
  -6  10   7        2.50        2.53      3.91 o 
  -5  10   7        6.09        1.74      7.87 o 
  -4  10   7      321.81      353.71     17.10 o 
  -3  10   7        4.61        3.12      4.84 o 
  -2  10   7      338.17      326.06     13.67 o 
  -1  10   7        2.52        6.77      3.65 o 
   0  10   7      132.62      154.09     10.32 o 
   1  10   7      238.60      245.26     23.27 o 
   2  10   7        6.70       11.98     10.93 o 
   3  10   7        1.38        5.78     11.92 o 
   4  10   7        5.16      -14.23     10.93 o 
   5  10   7        0.55        3.12     13.71 o 
  -7  11   7        0.31       -6.58      4.67 o 
  -6  11   7      129.39      135.40     12.41 o 
  -5  11   7        1.36        0.41     16.67 o 
  -4  11   7       24.92       37.99      5.37 o 
  -3  11   7       69.94       82.68     16.78 o 
  -2  11   7      163.85      146.57     15.13 o 
  -1  11   7      540.74      576.61     31.93 o 
   0  11   7      206.97      197.86     19.49 o 
   1  11   7       35.99       42.31     12.15 o 
   2  11   7       45.27       18.22     12.20 o 
   3  11   7      135.56      129.79     27.41 o 
   4  11   7       18.33       18.46     18.28 o 
   5  11   7       53.27       32.97     17.26 o 
  -6  12   7      112.02       95.46     30.89 o 
  -5  12   7      184.74      170.20     11.67 o 
  -4  12   7       27.49       25.72      8.22 o 
  -3  12   7       37.60       38.58     10.24 o 
  -2  12   7      243.74      283.24     20.98 o 
  -1  12   7      157.14      180.56     14.85 o 
   0  12   7       54.16       56.04     13.06 o 
   1  12   7        9.45        9.16     10.29 o 
   2  12   7       44.78       27.34     12.96 o 
   3  12   7      342.55      370.54     30.87 o 
   4  12   7       22.93        3.03     20.43 o 
  -5  13   7        1.37        2.70     11.06 o 
  -4  13   7      107.69      118.69     24.06 o 
  -3  13   7       40.39       37.91     16.75 o 
  -2  13   7        2.31        2.85      5.82 o 
  -1  13   7        4.78       14.99      4.36 o 
   0  13   7       31.66       46.37     13.52 o 
   1  13   7       37.46       34.77     14.38 o 
   2  13   7       62.45       59.32     15.26 o 
   3  13   7       57.04       49.53     16.18 o 
   4  13   7       18.88        5.15     13.36 o 
  -4  14   7      104.79      122.41     24.80 o 
  -3  14   7       91.32      116.25     23.01 o 
  -2  14   7        6.41        7.11      4.99 o 
  -1  14   7      176.81      162.22     23.52 o 
   0  14   7       97.67      131.47     19.26 o 
   1  14   7        4.98       12.17     15.64 o 
   2  14   7      107.31      139.23     23.84 o 
   3  14   7        2.52        3.33     12.95 o 
  -3  15   7       20.29       35.07     24.55 o 
  -2  15   7       49.98       54.73     12.01 o 
  -1  15   7        0.05       -7.17     14.21 o 
   0  15   7      180.96      170.08     25.13 o 
   1  15   7      175.75      196.73     38.74 o 
  -9   0   8        2.43        1.54     11.87 o 
  -8   0   8      114.75      120.38      9.14 o 
  -7   0   8      183.11      210.85     26.30 o 
  -6   0   8     1222.80     1134.73     63.41 o 
  -5   0   8        1.12       21.55     12.29 o 
  -4   0   8      459.32      501.09     32.95 o 
  -3   0   8     5470.79     5928.41    215.64 o 
  -2   0   8     1022.35     1054.63     42.76 o 
  -1   0   8     4530.91     4684.66    171.29 o 
   0   0   8       15.25       21.08      9.04 o 
   1   0   8      549.11      498.05     25.03 o 
   2   0   8       41.14       34.72      9.16 o 
   3   0   8     1094.36     1050.27     51.13 o 
   4   0   8        1.72        2.35     10.35 o 
   5   0   8       43.63       60.67     19.56 o 
   6   0   8      247.84      263.31     29.14 o 
   7   0   8       65.75      108.83     30.89 o 
  -9   1   8       81.80       72.63     12.77 o 
  -8   1   8        0.42       -9.06     11.23 o 
  -7   1   8      141.21      133.77     18.10 o 
  -6   1   8      516.49      476.55     24.79 o 
  -5   1   8       62.39       76.46     10.74 o 
  -4   1   8        4.44        6.70      6.69 o 
  -3   1   8      523.24      572.77     17.90 o 
  -2   1   8      703.72      736.90     22.40 o 
  -1   1   8      836.09      823.73     24.76 o 
   0   1   8      755.38      748.31     23.27 o 
   1   1   8     1481.43     1491.62     46.02 o 
   2   1   8      314.06      331.82     14.92 o 
   3   1   8        0.20        6.66      8.14 o 
   4   1   8      965.94     1047.45     40.09 o 
   5   1   8        4.15        8.37     13.36 o 
   6   1   8       82.24      107.87     36.06 o 
   7   1   8        4.00        2.61     11.02 o 
  -9   2   8        4.19        1.46      7.67 o 
  -8   2   8       63.36       72.05     16.03 o 
  -7   2   8      675.34      632.22     23.64 o 
  -6   2   8       98.54      102.42     15.13 o 
  -5   2   8      207.09      208.59     17.45 o 
  -4   2   8     2348.88     2342.20     77.34 o 
  -3   2   8       12.16       26.35      5.59 o 
  -2   2   8       32.68       41.91      4.57 o 
  -1   2   8     1021.89      953.30     27.98 o 
   0   2   8       31.46       52.03      6.25 o 
   1   2   8     2651.22     2495.23     70.91 o 
   2   2   8       14.78       10.15      5.81 o 
   3   2   8       17.41       11.44      7.16 o 
   4   2   8      889.78      900.18     32.78 o 
   5   2   8        9.15       22.10     19.96 o 
   6   2   8      200.90      184.03     15.23 o 
   7   2   8        9.72       -2.42      9.74 o 
  -9   3   8       13.26        7.90      5.74 o 
  -8   3   8       93.62       91.43     20.44 o 
  -7   3   8      125.04      125.80      8.53 o 
  -6   3   8      360.34      377.54     25.93 o 
  -5   3   8        2.49      -10.36      6.88 o 
  -4   3   8       52.60       62.57      8.76 o 
  -3   3   8       10.36       11.16      2.95 o 
  -2   3   8      285.18      307.91     11.79 o 
  -1   3   8      499.74      469.06     16.11 o 
   0   3   8      985.44     1086.15     33.20 o 
   1   3   8      300.79      296.52     12.62 o 
   2   3   8      130.76      139.64     10.33 o 
   3   3   8       46.36       44.22      8.52 o 
   4   3   8      174.61      165.65     16.39 o 
   5   3   8       26.20       24.85     10.98 o 
   6   3   8       18.33       15.82      9.36 o 
   7   3   8       14.05       27.12     10.62 o 
  -9   4   8        0.20        2.33      5.36 o 
  -8   4   8      739.88      731.39     30.79 o 
  -7   4   8        7.95        9.75      6.07 o 
  -6   4   8      113.91      124.05     11.08 o 
  -5   4   8       78.79       85.89     12.38 o 
  -4   4   8        0.01       -7.74      6.64 o 
  -3   4   8      735.51      699.80     21.60 o 
  -2   4   8      170.87      170.82      7.11 o 
  -1   4   8     1035.79     1035.59     33.09 o 
   0   4   8      646.92      645.44     26.37 o 
   1   4   8       71.75       68.68      6.77 o 
   2   4   8      262.58      282.74     14.49 o 
   3   4   8      788.49      780.34     37.97 o 
   4   4   8        3.38        3.93      9.66 o 
   5   4   8      243.28      280.11     41.90 o 
   6   4   8       23.71       54.68     14.87 o 
   7   4   8       19.11       26.11     18.62 o 
  -9   5   8       30.30       34.75      5.83 o 
  -8   5   8        1.72       -3.05     10.69 o 
  -7   5   8       41.27       41.00     10.98 o 
  -6   5   8      248.24      239.32     12.33 o 
  -5   5   8      496.79      433.34     17.92 o 
  -4   5   8       34.13       36.35      5.66 o 
  -3   5   8        2.39       -0.79      2.82 o 
  -2   5   8       28.44       24.62      5.37 o 
  -1   5   8       87.26      107.39      9.30 o 
   0   5   8        1.67        3.03      5.45 o 
   1   5   8      770.67      743.77     34.57 o 
   2   5   8        1.40       -3.80      8.11 o 
   3   5   8      741.42      693.53     32.33 o 
   4   5   8        2.73       -4.38      8.96 o 
   5   5   8       28.17       30.04     20.52 o 
   6   5   8        0.01        9.80     12.12 o 
   7   5   8       37.50       22.93     36.96 o 
  -9   6   8        1.76        0.64      3.74 o 
  -8   6   8      207.95      221.49     10.21 o 
  -7   6   8        0.57       -1.38      4.27 o 
  -6   6   8        6.69       25.22     11.37 o 
  -5   6   8      678.48      623.47     24.07 o 
  -4   6   8       54.36       68.77     12.11 o 
  -3   6   8      769.17      795.58     42.71 o 
  -2   6   8       35.02       38.82      8.24 o 
  -1   6   8      401.52      351.91     16.54 o 
   0   6   8        0.48        4.79      4.99 o 
   1   6   8      124.74      138.31     23.84 o 
   2   6   8      117.85      121.03     11.87 o 
   3   6   8      256.05      239.47     16.71 o 
   4   6   8       51.28       46.89     10.98 o 
   5   6   8        1.87        7.47     10.05 o 
   6   6   8       86.55       92.21     23.61 o 
  -8   7   8      181.75      187.93     17.87 o 
  -7   7   8        0.26       -1.01      7.28 o 
  -6   7   8        0.21        0.92      4.75 o 
  -5   7   8       50.93       58.50      6.05 o 
  -4   7   8     1793.88     1778.94     86.87 o 
  -3   7   8       53.82       50.18      4.58 o 
  -2   7   8       48.67       45.00      4.25 o 
  -1   7   8        4.14       12.40      9.42 o 
   0   7   8       36.15       41.00     16.28 o 
   1   7   8       43.70       36.76     11.87 o 
   2   7   8      289.07      365.38     30.86 o 
   3   7   8      231.25      214.59     27.49 o 
   4   7   8        3.71       -4.62      7.22 o 
   5   7   8       94.32      113.78     18.67 o 
   6   7   8        1.34        9.42      9.97 o 
  -8   8   8       34.73       58.31     10.71 o 
  -7   8   8        0.01       -2.78      9.19 o 
  -6   8   8        4.70        0.24      3.39 o 
  -5   8   8      408.32      390.35     24.06 o 
  -4   8   8     1043.50     1012.44     43.73 o 
  -3   8   8        4.38        3.08      3.67 o 
  -2   8   8       12.81       20.17      3.60 o 
  -1   8   8       95.60       92.18     11.67 o 
   0   8   8      302.52      322.03     21.88 o 
   1   8   8     1039.17      956.30     49.10 o 
   2   8   8        4.65       -5.50     10.90 o 
   3   8   8       53.65       67.78     19.09 o 
   4   8   8      319.41      346.31     30.33 o 
   5   8   8        0.35        1.93     14.79 o 
   6   8   8      141.61      133.96     32.64 o 
  -8   9   8        1.17        7.38      7.48 o 
  -7   9   8      228.95      217.39     14.50 o 
  -6   9   8      177.42      187.33     11.70 o 
  -5   9   8       12.01       19.17     17.42 o 
  -4   9   8      219.05      192.23     12.54 o 
  -3   9   8        1.24        3.45      3.06 o 
  -2   9   8      536.47      514.14     19.03 o 
  -1   9   8      371.72      366.92     15.73 o 
   0   9   8       27.94       31.23      4.18 o 
   1   9   8      969.33      976.69     50.49 o 
   2   9   8      417.46      455.85     36.42 o 
   3   9   8      355.01      379.12     30.23 o 
   4   9   8       34.85       33.66     14.77 o 
   5   9   8       57.01       41.23     17.50 o 
  -7  10   8       94.17      114.69     15.73 o 
  -6  10   8      550.05      516.93     32.55 o 
  -5  10   8       21.03       23.47      5.76 o 
  -4  10   8      509.50      474.10     24.18 o 
  -3  10   8      267.46      291.12     20.44 o 
  -2  10   8       62.57       57.66      7.51 o 
  -1  10   8      755.13      748.58     45.27 o 
   0  10   8       15.99       12.56      4.87 o 
   1  10   8       11.61       25.00     11.29 o 
   2  10   8      205.29      237.65     30.91 o 
   3  10   8      237.34      237.89     24.37 o 
   4  10   8        0.01       -4.09     12.76 o 
   5  10   8      134.70      184.93     43.97 o 
  -7  11   8       31.60       32.84     12.70 o 
  -6  11   8      213.61      214.40     15.59 o 
  -5  11   8      556.72      520.45     38.56 o 
  -4  11   8       44.85       61.80     12.03 o 
  -3  11   8        9.59       14.93      5.46 o 
  -2  11   8       38.37       38.60      6.75 o 
  -1  11   8       65.84       77.66      9.54 o 
   0  11   8      452.35      467.79     31.84 o 
   1  11   8       53.26       38.37     12.91 o 
   2  11   8       55.29       42.71     14.18 o 
   3  11   8       34.64       30.31     23.04 o 
   4  11   8      149.02      168.64     23.27 o 
  -6  12   8       24.71       14.59     15.35 o 
  -5  12   8      140.47      175.58     16.68 o 
  -4  12   8      111.27      138.41     22.12 o 
  -3  12   8       32.35       39.10      5.20 o 
  -2  12   8       10.27       21.50      8.82 o 
  -1  12   8        5.75        6.24      4.49 o 
   0  12   8       35.65       28.98     12.44 o 
   1  12   8      355.94      412.70     46.21 o 
   2  12   8        3.92        0.82     12.08 o 
   3  12   8       23.16       20.53     13.97 o 
   4  12   8       18.84        0.84     14.30 o 
  -5  13   8       22.13       18.21      6.85 o 
  -4  13   8      146.08      179.23     16.85 o 
  -3  13   8        5.67       44.51     32.91 o 
  -2  13   8      348.07      393.73     28.90 o 
  -1  13   8        3.64        1.77     11.63 o 
   0  13   8        8.57        4.43     11.99 o 
   1  13   8       26.88       37.80     14.23 o 
   2  13   8       26.24       16.93     16.55 o 
   3  13   8       10.63       37.10     15.12 o 
  -4  14   8       60.81       69.61     14.80 o 
  -3  14   8      396.52      432.98     23.79 o 
  -2  14   8       85.03       89.51     13.81 o 
  -1  14   8        1.32        5.31     13.75 o 
   0  14   8       57.21       36.86     14.71 o 
   1  14   8        8.59       -1.02     12.20 o 
   2  14   8       18.90      -10.06     12.38 o 
  -2  15   8       11.73       14.30     34.80 o 
  -1  15   8        0.85        6.03     20.37 o 
   0  15   8       59.31       65.18     26.57 o 
  -9   1   9       15.96       13.52      3.29 o 
  -8   1   9      122.09      118.23     20.13 o 
  -7   1   9        0.12       17.97     10.48 o 
  -6   1   9       97.14       89.58     12.35 o 
  -5   1   9      285.43      285.49     17.97 o 
  -4   1   9        0.50        6.08      5.45 o 
  -3   1   9      115.72      108.34      9.23 o 
  -2   1   9       21.73       20.70      4.79 o 
  -1   1   9      608.20      551.16     18.54 o 
   0   1   9       86.08       95.00      7.76 o 
   1   1   9      462.39      436.20     16.87 o 
   2   1   9       59.85       68.27      8.09 o 
   3   1   9      211.53      195.87     12.71 o 
   4   1   9        0.29       13.98      8.39 o 
   5   1   9      112.41      133.34     16.28 o 
   6   1   9      181.39      179.64     16.64 o 
   7   1   9        3.40        1.35     36.15 o 
  -9   2   9       18.03       29.49      6.70 o 
  -8   2   9       23.75       20.08     13.64 o 
  -7   2   9      353.14      398.02     29.32 o 
  -6   2   9       80.85       76.94     12.08 o 
  -5   2   9      322.90      342.55     19.72 o 
  -4   2   9       18.04       22.19      5.97 o 
  -3   2   9        0.03        6.61      3.53 o 
  -2   2   9        2.39        7.14      3.82 o 
  -1   2   9       29.41       15.39      5.20 o 
   0   2   9      734.92      668.87     21.98 o 
   1   2   9       74.01       81.97      7.67 o 
   2   2   9      432.36      436.58     19.86 o 
   3   2   9      151.09      180.12     12.63 o 
   4   2   9      278.73      275.38     25.78 o 
   5   2   9       34.94       32.13     10.19 o 
   6   2   9       38.90       56.72     11.36 o 
  -9   3   9        1.74        7.38      6.08 o 
  -8   3   9      322.54      370.82     30.14 o 
  -7   3   9      493.69      493.29     21.14 o 
  -6   3   9      824.11      907.76     45.51 o 
  -5   3   9       77.54       82.66     11.18 o 
  -4   3   9       14.20       19.33      6.08 o 
  -3   3   9      896.62      822.42     27.58 o 
  -2   3   9      179.17      167.63      8.71 o 
  -1   3   9      631.46      657.60     21.41 o 
   0   3   9      280.96      309.98     15.87 o 
   1   3   9      155.66      150.70      9.42 o 
   2   3   9      352.57      360.89     17.65 o 
   3   3   9      337.04      371.13     19.25 o 
   4   3   9       37.63       47.35     10.62 o 
   5   3   9       83.92       84.58     11.73 o 
   6   3   9        0.17        3.61      9.56 o 
  -9   4   9        1.79        7.23     11.33 o 
  -8   4   9        1.36       -1.41      8.34 o 
  -7   4   9       55.15       75.55     12.27 o 
  -6   4   9        5.73        7.99     14.25 o 
  -5   4   9      179.52      198.51     14.99 o 
  -4   4   9      258.13      297.49     14.81 o 
  -3   4   9        9.84       22.58      7.51 o 
  -2   4   9      332.17      326.64     12.89 o 
  -1   4   9      599.50      567.24     21.15 o 
   0   4   9      718.36      690.04     24.32 o 
   1   4   9      111.90      117.86     10.19 o 
   2   4   9       48.62       31.58      7.92 o 
   3   4   9       38.97       18.67     12.29 o 
   4   4   9       34.34       26.85     10.94 o 
   5   4   9      125.02      182.14     35.30 o 
   6   4   9      147.96      225.59     42.74 o 
  -9   5   9       29.87       24.28      4.89 o 
  -8   5   9      149.22      141.87     24.21 o 
  -7   5   9        6.22        8.68      7.15 o 
  -6   5   9        8.24        9.56      3.86 o 
  -5   5   9      328.61      291.08     45.05 o 
  -4   5   9      246.29      239.89     14.75 o 
  -3   5   9      760.25      786.34     26.59 o 
  -2   5   9       88.94      115.96     10.02 o 
  -1   5   9      331.82      309.61     17.46 o 
   0   5   9      197.66      204.86     19.94 o 
   1   5   9     3930.17     3885.50    145.78 o 
   2   5   9        0.73       12.71      8.80 o 
   3   5   9       84.25       89.43     19.31 o 
   4   5   9      393.76      337.37     23.21 o 
   5   5   9       27.73       24.85     12.10 o 
   6   5   9       86.03       70.70     16.20 o 
  -8   6   9       61.69       73.08      5.56 o 
  -7   6   9        1.15        5.63      3.25 o 
  -6   6   9       42.71      121.98     19.83 o 
  -5   6   9       87.61       83.66      7.11 o 
  -4   6   9       35.14       38.57     10.40 o 
  -3   6   9       27.48       66.49     10.53 o 
  -2   6   9     1923.60     1892.61     64.81 o 
  -1   6   9       65.94       66.28      8.19 o 
   0   6   9      311.16      319.33     29.42 o 
   1   6   9      122.65      101.61     13.46 o 
   2   6   9       28.50        8.06      7.90 o 
   3   6   9      170.38      160.80     14.97 o 
   4   6   9      109.94      121.98     14.28 o 
   5   6   9       31.76       47.73     12.63 o 
   6   6   9       71.84       72.18     15.28 o 
  -8   7   9      295.14      315.74     17.06 o 
  -7   7   9        3.97        8.07      8.73 o 
  -6   7   9       32.02       37.62      9.19 o 
  -5   7   9      396.96      430.15     44.73 o 
  -4   7   9      206.42      192.27     14.99 o 
  -3   7   9     2569.12     2511.59     72.24 o 
  -2   7   9      174.75      191.40     19.04 o 
  -1   7   9       51.84       41.79      8.83 o 
   0   7   9        0.32        4.62      8.66 o 
   1   7   9       68.17       66.38     14.10 o 
   2   7   9       81.51       95.92      9.54 o 
   3   7   9      195.14      187.81     14.30 o 
   4   7   9       11.69       20.09      9.20 o 
   5   7   9        1.48        2.87      9.39 o 
   6   7   9       66.55       61.30     24.09 o 
  -8   8   9        5.47       11.46     11.41 o 
  -7   8   9        3.11        2.26      5.41 o 
  -6   8   9        0.06        0.03      5.65 o 
  -5   8   9      245.51      235.37     12.82 o 
  -4   8   9        3.53       -1.66      6.58 o 
  -3   8   9       16.30       13.23      6.15 o 
  -2   8   9      308.34      263.28     11.80 o 
  -1   8   9        2.04        1.70      4.91 o 
   0   8   9      277.05      282.78     13.75 o 
   1   8   9      158.53      162.83     18.29 o 
   2   8   9      226.38      262.31     24.36 o 
   3   8   9        4.77        8.28     12.35 o 
   4   8   9       19.90       19.00     16.70 o 
   5   8   9       92.31      107.85     21.35 o 
  -7   9   9       22.08       22.61      5.13 o 
  -6   9   9      277.59      323.06     16.82 o 
  -5   9   9       74.04       69.24     13.04 o 
  -4   9   9       98.92      109.37     18.59 o 
  -3   9   9       22.01       42.40     20.98 o 
  -2   9   9       11.02        7.28      5.21 o 
  -1   9   9      201.00      211.81     10.78 o 
   0   9   9        6.90       10.73     11.21 o 
   1   9   9      265.55      307.45     25.54 o 
   2   9   9       54.56       27.15     18.46 o 
   3   9   9        5.88        2.31     12.83 o 
   4   9   9       48.46       41.98     16.64 o 
   5   9   9       14.70       13.90     18.28 o 
  -7  10   9       13.92       22.48      5.38 o 
  -6  10   9      497.79      461.00     45.78 o 
  -5  10   9      153.36      146.11     12.19 o 
  -4  10   9      124.69      111.22      8.82 o 
  -3  10   9      141.12      151.79     11.29 o 
  -2  10   9       85.25       83.87      6.66 o 
  -1  10   9       43.34       39.87     11.90 o 
   0  10   9      155.60      125.44     16.87 o 
   1  10   9      262.43      308.14     34.98 o 
   2  10   9       56.13       35.62     13.68 o 
   3  10   9        1.32       11.76     12.73 o 
   4  10   9        3.23        2.68     13.42 o 
  -6  11   9       60.83       48.32      8.72 o 
  -5  11   9       20.34       26.28      5.60 o 
  -4  11   9      222.38      244.58     16.81 o 
  -3  11   9       22.93       25.30     10.24 o 
  -2  11   9       35.21       33.83      5.19 o 
  -1  11   9       79.58       77.01      6.54 o 
   0  11   9        5.38       19.18     11.31 o 
   1  11   9       85.61       56.78     16.18 o 
   2  11   9       47.52       41.01     14.01 o 
   3  11   9       80.11       77.62     17.01 o 
   4  11   9      135.11      160.26     23.84 o 
  -6  12   9       67.07       78.08     14.28 o 
  -5  12   9       17.17       17.10      5.18 o 
  -4  12   9        2.97        9.12     12.35 o 
  -3  12   9       26.64       37.61      8.43 o 
  -2  12   9      208.15      231.20     20.10 o 
  -1  12   9      244.75      211.60     22.09 o 
   0  12   9       38.95       48.39     14.05 o 
   1  12   9       92.45       95.83     17.35 o 
   2  12   9       24.63       55.79     20.62 o 
   3  12   9       19.34       18.43     14.79 o 
  -5  13   9       20.92       45.12      6.41 o 
  -4  13   9       62.40       72.17     14.78 o 
  -3  13   9      460.68      522.19     35.88 o 
  -2  13   9       68.55       91.21     24.17 o 
  -1  13   9      158.43      218.62     26.75 o 
   0  13   9       24.99        4.84     11.01 o 
   1  13   9        9.76        8.27     12.06 o 
   2  13   9      142.41      215.00     25.09 o 
  -3  14   9      106.82      140.82     18.88 o 
  -2  14   9       25.61       19.53     16.02 o 
  -1  14   9      203.45      209.68     30.89 o 
   0  14   9       56.71       65.47     18.96 o 
   1  14   9       15.35       38.04     15.33 o 
  -9   0  10      361.11      347.29     60.16 o 
  -8   0  10     1389.55     1385.88    103.60 o 
  -7   0  10      277.13      238.90     27.15 o 
  -6   0  10      770.65      635.45     45.32 o 
  -5   0  10       13.32        3.24     11.43 o 
  -4   0  10       17.66       10.72      9.05 o 
  -3   0  10     3414.29     3425.52    128.26 o 
  -2   0  10      806.63      777.48     34.63 o 
  -1   0  10       14.54       12.15      7.46 o 
   0   0  10        0.10       -5.70      9.28 o 
   1   0  10        3.98       11.31     10.61 o 
   2   0  10     1667.25     1566.20     68.11 o 
   3   0  10      758.71      734.05     70.65 o 
   4   0  10      130.49      124.94     18.18 o 
   5   0  10       71.66       65.39     16.21 o 
   6   0  10        4.00       11.11     14.66 o 
  -9   1  10      180.13      210.09     14.86 o 
  -8   1  10        8.32       29.30     15.46 o 
  -7   1  10        4.60       12.31      9.76 o 
  -6   1  10      392.92      442.77     33.99 o 
  -5   1  10      244.61      247.98     17.12 o 
  -4   1  10       89.92       97.85     11.30 o 
  -3   1  10      293.67      330.34     12.55 o 
  -2   1  10      110.34      131.75      8.37 o 
  -1   1  10       91.23       90.56      7.61 o 
   0   1  10      410.68      395.61     15.81 o 
   1   1  10      162.16      155.11     14.12 o 
   2   1  10      990.36      927.32     41.81 o 
   3   1  10       10.28       -5.31     10.85 o 
   4   1  10       59.37       28.68      9.99 o 
   5   1  10      102.91       97.43     16.48 o 
   6   1  10       44.90       52.89     12.04 o 
  -9   2  10       48.79       47.02     10.70 o 
  -8   2  10        9.42        7.44      5.02 o 
  -7   2  10      303.35      290.47     20.72 o 
  -6   2  10      275.28      312.86     21.57 o 
  -5   2  10      491.07      465.63     24.07 o 
  -4   2  10      521.47      476.93     19.92 o 
  -3   2  10       29.46       30.16      5.01 o 
  -2   2  10      166.26      135.31      8.25 o 
  -1   2  10     2672.50     2606.58     70.37 o 
   0   2  10      428.21      436.69     16.94 o 
   1   2  10      614.44      599.44     20.38 o 
   2   2  10        1.13       -7.68      6.82 o 
   3   2  10      137.25      133.30     13.32 o 
   4   2  10      287.02      340.95     20.91 o 
   5   2  10      149.69      177.47     16.70 o 
   6   2  10        0.04        7.45     12.11 o 
  -9   3  10       73.75       74.10      7.45 o 
  -8   3  10      301.37      338.84     18.73 o 
  -7   3  10      476.79      405.49     29.70 o 
  -6   3  10      461.40      421.62     23.68 o 
  -5   3  10      149.06      156.88     14.29 o 
  -4   3  10      404.93      386.76     17.38 o 
  -3   3  10        2.43       -2.74      5.36 o 
  -2   3  10       15.38       23.51      5.42 o 
  -1   3  10      459.78      418.47     16.19 o 
   0   3  10      983.36      977.17     30.14 o 
   1   3  10      181.06      167.66     12.32 o 
   2   3  10      257.36      249.97     15.51 o 
   3   3  10       67.80       49.38      9.71 o 
   4   3  10       36.83       25.71     17.17 o 
   5   3  10        9.42       14.97      9.92 o 
   6   3  10       26.87       54.07     12.61 o 
  -9   4  10       22.84       23.03     10.79 o 
  -8   4  10      189.02      208.44     13.16 o 
  -7   4  10        8.88        5.15      8.58 o 
  -6   4  10      854.03      797.06     56.07 o 
  -5   4  10      818.54      773.90     40.01 o 
  -4   4  10      138.21      134.53     10.34 o 
  -3   4  10      655.12      593.47     22.69 o 
  -2   4  10        5.00        0.80      5.46 o 
  -1   4  10      233.99      237.90     11.59 o 
   0   4  10       86.93       84.71      8.42 o 
   1   4  10      180.66      165.09     22.70 o 
   2   4  10        0.30        5.33      8.93 o 
   3   4  10      410.37      382.87     25.10 o 
   4   4  10       92.22       56.74     14.34 o 
   5   4  10        6.01       10.27     13.34 o 
   6   4  10       95.46      133.46     20.11 o 
  -8   5  10        7.00        5.02      4.20 o 
  -7   5  10       64.40       70.78      7.15 o 
  -6   5  10       39.75       29.80      5.08 o 
  -5   5  10        1.54        8.78     19.69 o 
  -4   5  10      140.18      116.63     12.46 o 
  -3   5  10        8.96       -1.73      6.23 o 
  -2   5  10      704.40      709.52     29.15 o 
  -1   5  10       64.41       51.94     13.74 o 
   0   5  10      265.20      287.71     19.04 o 
   1   5  10        2.48        3.55     10.10 o 
   2   5  10       48.13       34.80     10.74 o 
   3   5  10        8.68       19.06     10.65 o 
   4   5  10        1.20        5.60     10.72 o 
   5   5  10        2.39        4.85     12.48 o 
   6   5  10        0.01      -13.22     37.77 o 
  -8   6  10      146.48      141.37     12.28 o 
  -7   6  10        0.40       -2.06      3.67 o 
  -6   6  10      104.86      109.48      9.42 o 
  -5   6  10       18.10       14.10     13.05 o 
  -4   6  10      138.66      113.10     13.70 o 
  -3   6  10      836.15      837.51     33.28 o 
  -2   6  10      190.26      208.54     14.06 o 
  -1   6  10       54.77       43.60      8.00 o 
   0   6  10      224.17      230.55     16.37 o 
   1   6  10      508.77      542.86     28.55 o 
   2   6  10       46.99       58.86     10.91 o 
   3   6  10       44.34       59.12     11.40 o 
   4   6  10       54.76       59.07     12.28 o 
   5   6  10        0.01      -20.46     10.62 o 
  -8   7  10       54.55       55.44      7.79 o 
  -7   7  10        1.66        8.44      5.37 o 
  -6   7  10      218.37      237.06     14.33 o 
  -5   7  10      417.83      431.67     42.86 o 
  -4   7  10      102.34      105.49      8.14 o 
  -3   7  10      171.68      175.69     37.02 o 
  -2   7  10       14.82        4.42      7.32 o 
  -1   7  10      476.58      464.92     41.42 o 
   0   7  10      135.41      139.26     17.24 o 
   1   7  10        3.46        0.63      6.44 o 
   2   7  10       51.72       40.15      8.98 o 
   3   7  10       49.76       39.90      9.88 o 
   4   7  10        1.43       12.95     12.11 o 
   5   7  10       85.27      127.45     14.52 o 
  -7   8  10       25.95       22.13      5.13 o 
  -6   8  10        0.26       -6.01      5.10 o 
  -5   8  10       51.95       43.22      7.14 o 
  -4   8  10       14.35       34.63      4.97 o 
  -3   8  10       48.72       66.47     15.23 o 
  -2   8  10        4.09       -3.92      3.33 o 
  -1   8  10     1156.64     1154.68     40.47 o 
   0   8  10        1.19       -0.50     13.47 o 
   1   8  10      806.90      789.53     45.71 o 
   2   8  10      102.62       90.67     17.38 o 
   3   8  10        3.84        5.97     12.45 o 
   4   8  10      155.42      153.16     22.95 o 
   5   8  10       35.58       21.32     17.11 o 
  -7   9  10       50.83       59.02     14.54 o 
  -6   9  10        0.04       -2.67      7.45 o 
  -5   9  10       39.78       52.77      6.18 o 
  -4   9  10      106.67      122.99      8.27 o 
  -3   9  10       70.04       79.45      6.64 o 
  -2   9  10       79.29       96.52      6.88 o 
  -1   9  10       20.57       20.55      4.01 o 
   0   9  10      181.42      185.69     19.63 o 
   1   9  10      216.11      259.15     27.06 o 
   2   9  10      423.61      403.09     36.64 o 
   3   9  10       34.44       42.93     17.73 o 
   4   9  10       41.84       13.79     15.07 o 
  -6  10  10      175.13      178.98     12.12 o 
  -5  10  10       24.26       20.75      6.81 o 
  -4  10  10       28.04       24.21      6.85 o 
  -3  10  10      749.11      742.20     28.14 o 
  -2  10  10      109.20      119.94     14.22 o 
  -1  10  10       16.09        3.75      4.87 o 
   0  10  10       43.06       24.94     12.10 o 
   1  10  10       32.01       16.80     11.42 o 
   2  10  10      253.94      257.94     26.41 o 
   3  10  10      228.40      238.46     28.56 o 
   4  10  10        4.79        7.46     14.65 o 
  -6  11  10      216.17      236.63     23.15 o 
  -5  11  10      280.79      338.59     18.35 o 
  -4  11  10       51.86       61.32     23.48 o 
  -3  11  10       21.34        8.32      9.85 o 
  -2  11  10      260.43      269.77     27.85 o 
  -1  11  10      100.27      117.99     18.06 o 
   0  11  10      871.99     1043.48     55.97 o 
   1  11  10       80.56       78.61     25.65 o 
   2  11  10      192.30      171.41     34.49 o 
   3  11  10        5.31       -5.14     13.54 o 
  -5  12  10      122.64      134.83     14.48 o 
  -4  12  10       71.26       92.52     20.80 o 
  -3  12  10       30.87       34.09     11.28 o 
  -2  12  10        0.69       -2.25     10.45 o 
  -1  12  10      537.54      569.88     43.83 o 
   0  12  10       95.43      128.98     33.96 o 
   1  12  10        0.41      -14.65     10.46 o 
   2  12  10       80.36       71.92     22.35 o 
  -4  13  10       88.15      109.70      9.71 o 
  -3  13  10       16.34       26.76     10.61 o 
  -2  13  10       47.01       38.09     16.04 o 
  -1  13  10        9.03        5.02     16.86 o 
   0  13  10       25.95       43.08     15.54 o 
   1  13  10       66.99       78.35     17.38 o 
  -9   1  11        3.24        5.54     10.97 o 
  -8   1  11      351.13      316.65     28.22 o 
  -7   1  11        4.87       17.89     10.60 o 
  -6   1  11      274.16      255.79     18.87 o 
  -5   1  11       38.67       26.78     15.63 o 
  -4   1  11      454.56      464.78     19.84 o 
  -3   1  11      172.38      183.04      9.58 o 
  -2   1  11        2.91        5.01      4.99 o 
  -1   1  11      661.23      633.08     27.31 o 
   0   1  11       55.24       50.37      7.34 o 
   1   1  11      453.56      462.99     18.56 o 
   2   1  11        0.95        2.86      7.67 o 
   3   1  11      277.17      285.51     18.10 o 
   4   1  11      129.24      167.95     17.33 o 
   5   1  11       29.56       44.05     11.60 o 
  -9   2  11       39.73       12.86     15.11 o 
  -8   2  11        3.91       13.55     14.48 o 
  -7   2  11        8.64       14.26     10.24 o 
  -6   2  11       23.62       18.37      9.58 o 
  -5   2  11      124.29      131.31     13.75 o 
  -4   2  11      772.89      755.31     27.87 o 
  -3   2  11       27.63       33.82      6.56 o 
  -2   2  11      122.73      135.74     11.18 o 
  -1   2  11      256.68      249.97     12.19 o 
   0   2  11       91.89       77.94      8.25 o 
   1   2  11       63.99       62.72      8.96 o 
   2   2  11      155.19      146.70     12.08 o 
   3   2  11      292.96      287.99     17.16 o 
   4   2  11        3.96        6.96     11.27 o 
   5   2  11        1.53        0.29     12.27 o 
  -8   3  11       35.38       32.44      5.98 o 
  -7   3  11      115.32       68.46     16.64 o 
  -6   3  11      157.69      133.06     18.85 o 
  -5   3  11       46.08       44.70     10.12 o 
  -4   3  11      551.21      525.32     21.50 o 
  -3   3  11     1317.46     1264.81     51.94 o 
  -2   3  11      365.59      354.20     18.72 o 
  -1   3  11      105.55      101.66      8.49 o 
   0   3  11        1.22       -2.07      5.67 o 
   1   3  11      262.49      277.74     16.63 o 
   2   3  11      176.47      199.35     14.67 o 
   3   3  11      150.21      189.23     14.80 o 
   4   3  11        1.19       -6.94     13.86 o 
   5   3  11        1.84       10.38     10.10 o 
  -8   4  11        0.00        1.90      4.66 o 
  -7   4  11      157.78      138.33     27.18 o 
  -6   4  11        0.16       -3.12      9.93 o 
  -5   4  11      534.87      562.23     35.86 o 
  -4   4  11      739.55      670.44     35.20 o 
  -3   4  11       18.66       19.49      7.13 o 
  -2   4  11      446.77      447.42     21.67 o 
  -1   4  11      168.36      166.46     11.41 o 
   0   4  11      229.41      198.64     14.23 o 
   1   4  11        5.23        3.30      8.85 o 
   2   4  11      163.09      153.50     16.18 o 
   3   4  11      147.91      185.39     18.52 o 
   4   4  11        3.23      -10.07     12.54 o 
   5   4  11       21.29       69.79     16.32 o 
  -8   5  11       27.80       23.14      6.15 o 
  -7   5  11      179.07      162.30     11.39 o 
  -6   5  11      405.73      366.18     36.70 o 
  -5   5  11        0.37       14.82     10.21 o 
  -4   5  11      494.21      478.01     25.58 o 
  -3   5  11       48.84       64.06     10.05 o 
  -2   5  11       49.98       44.04      8.76 o 
  -1   5  11      662.63      639.98     24.49 o 
   0   5  11       38.20       43.64     10.03 o 
   1   5  11       15.91        9.00      9.40 o 
   2   5  11      103.36      114.97     15.40 o 
   3   5  11       29.52       19.08     19.28 o 
   4   5  11      369.91      378.47     37.50 o 
   5   5  11       18.89       31.78     14.47 o 
  -8   6  11       41.37       43.48      8.38 o 
  -7   6  11       22.19       25.37      7.19 o 
  -6   6  11       16.52       20.59      8.37 o 
  -5   6  11      272.66      209.04     41.28 o 
  -4   6  11      257.20      249.52     23.71 o 
  -3   6  11        0.52       -0.57      6.36 o 
  -2   6  11      109.09      115.42     10.64 o 
  -1   6  11      737.41      733.30     34.82 o 
   0   6  11      345.76      320.47     28.99 o 
   1   6  11      197.30      245.01     20.87 o 
   2   6  11      630.37      590.18     30.37 o 
   3   6  11        0.19        3.47      9.84 o 
   4   6  11       15.46        7.98     11.59 o 
   5   6  11       13.90       12.41     18.57 o 
  -7   7  11       18.92       21.26      5.40 o 
  -6   7  11      100.98       90.18     20.49 o 
  -5   7  11      123.68      129.23     19.52 o 
  -4   7  11       26.93       38.14     10.75 o 
  -3   7  11      204.08      205.51     18.13 o 
  -2   7  11      208.59      238.86     13.61 o 
  -1   7  11       49.91       36.61     11.19 o 
   0   7  11        1.38        3.14      6.87 o 
   1   7  11      846.05      814.61     42.21 o 
   2   7  11       91.63       86.15     11.62 o 
   3   7  11      152.27      226.73     19.50 o 
   4   7  11       89.20      125.31     14.71 o 
  -7   8  11       92.23       89.16      8.87 o 
  -6   8  11        0.19       -0.20      4.16 o 
  -5   8  11      124.56      137.21      9.86 o 
  -4   8  11        0.61        0.57      4.09 o 
  -3   8  11      431.43      391.08     16.89 o 
  -2   8  11      280.50      336.50     25.01 o 
  -1   8  11        6.14       15.15     12.52 o 
   0   8  11       33.30       59.33     21.43 o 
   1   8  11        1.01       -2.13     11.35 o 
   2   8  11       42.59        7.90     17.57 o 
   3   8  11       20.95       12.55     14.46 o 
   4   8  11        1.28      -12.22     14.05 o 
  -7   9  11       43.15       34.54     14.06 o 
  -6   9  11      596.51      541.84     25.75 o 
  -5   9  11       24.91       20.29      5.16 o 
  -4   9  11       91.55       87.96      7.12 o 
  -3   9  11        8.05        8.80      3.98 o 
  -2   9  11       36.85       42.60      5.22 o 
  -1   9  11      246.09      248.73     17.32 o 
   0   9  11       17.52       38.67     12.38 o 
   1   9  11       47.47       44.18     14.71 o 
   2   9  11       11.89       14.82     19.84 o 
   3   9  11       11.54        0.69     13.63 o 
   4   9  11       76.43      141.28     42.33 o 
  -6  10  11      125.22      152.35     24.78 o 
  -5  10  11      327.98      332.01     17.84 o 
  -4  10  11       58.05       70.83     13.98 o 
  -3  10  11       33.99       39.90     12.79 o 
  -2  10  11       29.34       24.38      6.91 o 
  -1  10  11       22.31       15.79     10.74 o 
   0  10  11      384.65      378.34     29.82 o 
   1  10  11       40.61       38.27     15.44 o 
   2  10  11       16.83       11.92     13.62 o 
   3  10  11       10.65       -3.94     13.89 o 
  -5  11  11      192.51      192.20     13.02 o 
  -4  11  11       62.20       65.19     18.29 o 
  -3  11  11        4.24        5.41      7.51 o 
  -2  11  11       15.98       16.11     12.38 o 
  -1  11  11      130.62      147.82     19.31 o 
   0  11  11      226.91      230.51     23.96 o 
   1  11  11       91.78       90.50     18.07 o 
   2  11  11       14.28       21.83     14.69 o 
  -4  12  11        0.61       -2.73     14.97 o 
  -3  12  11       36.40       57.36     18.67 o 
  -2  12  11       72.10       31.61     30.49 o 
  -1  12  11       33.61       45.67     16.72 o 
   0  12  11        9.78        7.90     12.77 o 
   1  12  11       58.87       92.16     28.21 o 
  -2  13  11      275.30      366.88     35.71 o 
  -1  13  11        4.31        7.28     14.44 o 
  -8   0  12     1067.85      997.93     82.01 o 
  -7   0  12      448.72      430.86     71.49 o 
  -6   0  12       12.58       11.24     14.70 o 
  -5   0  12       90.61      107.53     18.53 o 
  -4   0  12       56.82       20.69     13.15 o 
  -3   0  12        0.15       81.20     22.66 o 
  -2   0  12     4779.29     4501.80    168.15 o 
  -1   0  12      369.35      363.83     21.94 o 
   0   0  12      833.09      790.24     37.56 o 
   1   0  12      349.20      324.95     23.37 o 
   2   0  12       84.28       67.41     15.46 o 
   3   0  12      847.26      827.15     87.14 o 
   4   0  12        0.63        9.28     14.52 o 
   5   0  12       93.20      138.97     22.40 o 
  -8   1  12        3.57        3.02     11.54 o 
  -7   1  12      252.39      221.35     19.11 o 
  -6   1  12      270.14      242.89     22.07 o 
  -5   1  12      189.54      184.78     15.84 o 
  -4   1  12      164.24      159.77     15.34 o 
  -3   1  12      269.40      280.38     14.87 o 
  -2   1  12      530.94      539.86     19.58 o 
  -1   1  12        3.77        5.18      7.64 o 
   0   1  12      230.33      255.88     13.19 o 
   1   1  12       27.07       12.84      8.87 o 
   2   1  12       93.19      104.56     16.05 o 
   3   1  12      124.44      145.89     14.14 o 
   4   1  12       23.79       31.72     11.09 o 
   5   1  12      120.41      172.22     16.98 o 
  -8   2  12      120.96      140.35     21.39 o 
  -7   2  12       74.99       64.65     13.15 o 
  -6   2  12      130.14      150.22     15.61 o 
  -5   2  12       68.07       70.49     11.82 o 
  -4   2  12      559.65      549.08     22.57 o 
  -3   2  12      183.30      201.70     12.34 o 
  -2   2  12      290.71      288.70     13.21 o 
  -1   2  12      538.17      517.90     19.34 o 
   0   2  12      867.60      853.49     28.14 o 
   1   2  12       14.31        0.74      7.40 o 
   2   2  12       54.39       18.70      8.68 o 
   3   2  12       13.60       19.17      9.52 o 
   4   2  12       79.73      117.55     13.95 o 
   5   2  12      403.44      538.34     28.02 o 
  -8   3  12        4.04       -9.97     13.30 o 
  -7   3  12       50.89       33.84     18.92 o 
  -6   3  12        3.60       -9.66     11.92 o 
  -5   3  12      232.60      214.01     16.82 o 
  -4   3  12       14.94       18.85      6.75 o 
  -3   3  12      368.18      382.83     17.58 o 
  -2   3  12       60.26       53.04      9.02 o 
  -1   3  12      606.94      591.73     22.50 o 
   0   3  12      160.61      170.31     12.05 o 
   1   3  12      270.56      256.36     15.14 o 
   2   3  12      255.62      242.21     15.34 o 
   3   3  12       31.73       43.08     10.45 o 
   4   3  12       21.16       13.36     11.03 o 
   5   3  12        0.39       -3.12     11.50 o 
  -8   4  12        9.39        7.20     11.11 o 
  -7   4  12        1.01      -10.36     14.46 o 
  -6   4  12      146.74      123.14     17.28 o 
  -5   4  12       20.75        8.69     10.74 o 
  -4   4  12      154.30      155.55     13.90 o 
  -3   4  12        1.90        5.89      6.53 o 
  -2   4  12      617.25      631.05     27.98 o 
  -1   4  12      718.97      681.91     26.01 o 
   0   4  12        6.32       -5.26      7.80 o 
   1   4  12       56.85       64.08     12.89 o 
   2   4  12      104.06      118.34     15.51 o 
   3   4  12       41.49       31.14     12.73 o 
   4   4  12        0.21       -5.39     13.34 o 
   5   4  12        0.61       -9.17     36.15 o 
  -8   5  12        4.12       -2.12      8.26 o 
  -7   5  12       47.39       62.56     11.88 o 
  -6   5  12        0.36        1.71     22.93 o 
  -5   5  12      392.97      319.76     24.06 o 
  -4   5  12       14.66       15.08      7.84 o 
  -3   5  12      153.67      135.46     12.05 o 
  -2   5  12       16.65       14.22     10.51 o 
  -1   5  12       49.36       52.19     10.86 o 
   0   5  12       22.06       16.18      8.11 o 
   1   5  12       44.03       49.27     16.68 o 
   2   5  12        0.99        0.05     10.40 o 
   3   5  12       33.76       31.19     12.52 o 
   4   5  12       44.29       38.98     14.64 o 
  -7   6  12        2.74        0.67      4.42 o 
  -6   6  12      121.76      133.80     11.77 o 
  -5   6  12       21.95        4.44     15.16 o 
  -4   6  12      236.98      240.44     19.72 o 
  -3   6  12      198.65      243.11     15.75 o 
  -2   6  12       20.60       11.90      8.68 o 
  -1   6  12       26.62       22.58      9.30 o 
   0   6  12        3.66       19.77     16.61 o 
   1   6  12      260.03      266.53     20.35 o 
   2   6  12       16.32       10.35     10.67 o 
   3   6  12      122.70      141.09     19.24 o 
   4   6  12       24.53       18.61     13.16 o 
  -7   7  12       15.61       15.98      6.25 o 
  -6   7  12        6.14        2.00      4.39 o 
  -5   7  12      165.54      183.86     17.26 o 
  -4   7  12       92.10       91.58     13.65 o 
  -3   7  12       14.59        2.47      8.76 o 
  -2   7  12        3.55        9.27      7.82 o 
  -1   7  12       11.25       -6.73      7.34 o 
   0   7  12      219.31      227.65     16.30 o 
   1   7  12       96.33      115.85     12.69 o 
   2   7  12        4.39       10.33      9.24 o 
   3   7  12       71.94       90.65     16.36 o 
   4   7  12        4.65       15.40     13.36 o 
  -7   8  12      121.15      132.31     31.06 o 
  -6   8  12      330.15      376.01     23.00 o 
  -5   8  12       81.92       68.15     19.43 o 
  -4   8  12       38.25       46.03      7.23 o 
  -3   8  12       13.70       10.15      9.81 o 
  -2   8  12        6.03        1.37      9.20 o 
  -1   8  12      256.26      270.67     23.60 o 
   0   8  12      348.28      360.17     28.95 o 
   1   8  12       26.12       28.18     14.47 o 
   2   8  12        2.89        8.95     13.28 o 
   3   8  12       58.27       70.98     19.08 o 
  -6   9  12       11.94       21.75     11.80 o 
  -5   9  12       72.90       70.44      9.23 o 
  -4   9  12      371.64      378.92     21.07 o 
  -3   9  12      373.54      422.91     19.61 o 
  -2   9  12       81.78       80.03      9.07 o 
  -1   9  12       64.99       98.02     16.41 o 
   0   9  12       55.10       55.07     14.57 o 
   1   9  12       15.32       29.69     19.07 o 
   2   9  12      144.30      145.10     21.59 o 
   3   9  12      160.36      160.47     24.64 o 
  -5  10  12       48.29       52.84     11.52 o 
  -4  10  12       58.10       87.71     10.67 o 
  -3  10  12      192.41      230.83     13.15 o 
  -2  10  12      504.36      546.23     24.11 o 
  -1  10  12        0.01       10.51     11.89 o 
   0  10  12       46.26       82.62     17.29 o 
   1  10  12      166.64      199.80     26.48 o 
   2  10  12       10.49       14.32     14.74 o 
  -4  11  12       73.31       78.11      7.61 o 
  -3  11  12       15.69        8.42      4.56 o 
  -2  11  12       99.31      111.55     20.70 o 
  -1  11  12        0.30       12.22     12.91 o 
   0  11  12      273.06      300.74     28.28 o 
   1  11  12      148.88      149.03     22.47 o 
  -3  12  12      119.71      157.69     10.83 o 
  -2  12  12       48.46       48.11     18.62 o 
  -1  12  12       98.12       95.48     22.66 o 
  -8   1  13      204.76      196.91     19.50 o 
  -7   1  13       11.10        6.96     11.00 o 
  -6   1  13      533.12      499.42     27.52 o 
  -5   1  13       48.61       33.67     10.66 o 
  -4   1  13        7.32       11.90      8.70 o 
  -3   1  13      443.94      443.29     19.73 o 
  -2   1  13      244.88      255.42     12.80 o 
  -1   1  13       15.76       22.96      6.66 o 
   0   1  13       49.48       49.98      9.46 o 
   1   1  13       19.41        6.42      7.96 o 
   2   1  13        1.06        4.73     10.44 o 
   3   1  13       29.36       41.96     11.00 o 
   4   1  13        3.58        3.87     10.46 o 
  -8   2  13       42.77       51.58     13.96 o 
  -7   2  13        9.37       23.65     11.77 o 
  -6   2  13       12.25       -0.87      9.31 o 
  -5   2  13      117.48      106.05     13.74 o 
  -4   2  13       52.92       59.09      8.40 o 
  -3   2  13       14.96        5.06      6.39 o 
  -2   2  13        0.26       -9.36      6.09 o 
  -1   2  13       16.09       14.84      6.74 o 
   0   2  13       18.29       17.26      7.77 o 
   1   2  13       41.68       46.64      9.26 o 
   2   2  13      109.52      103.54     13.04 o 
   3   2  13       54.22       20.91     10.75 o 
   4   2  13        0.07      -11.79     12.36 o 
  -8   3  13      157.14       90.99     26.66 o 
  -7   3  13       11.19       11.07     11.11 o 
  -6   3  13       85.96      103.20     14.13 o 
  -5   3  13        3.40       -0.05      6.96 o 
  -4   3  13      158.95      170.11     18.60 o 
  -3   3  13      120.22      114.45     10.18 o 
  -2   3  13      226.94      216.60     13.55 o 
  -1   3  13      313.16      321.32     14.95 o 
   0   3  13      120.57      107.84     10.59 o 
   1   3  13     1110.70     1130.08     39.46 o 
   2   3  13       31.32       32.91     10.21 o 
   3   3  13       23.84       44.83     11.17 o 
   4   3  13        5.00       13.78     10.90 o 
  -7   4  13        0.72        9.67     22.93 o 
  -6   4  13        2.05        2.10     11.52 o 
  -5   4  13      163.53      146.88     13.51 o 
  -4   4  13        5.29        4.05     10.24 o 
  -3   4  13      275.83      280.16     17.40 o 
  -2   4  13      540.28      526.72     25.55 o 
  -1   4  13      252.00      252.78     19.36 o 
   0   4  13        0.29       14.47     12.38 o 
   1   4  13      105.08      124.28     14.27 o 
   2   4  13       89.20       91.69     17.51 o 
   3   4  13      156.10      167.87     20.05 o 
   4   4  13       50.53       44.01     15.01 o 
  -7   5  13       80.78       83.67     23.83 o 
  -6   5  13      986.95      930.77     47.96 o 
  -5   5  13       39.34       19.77      8.69 o 
  -4   5  13       21.55       15.23      7.75 o 
  -3   5  13        0.30       -0.17      7.12 o 
  -2   5  13        3.21        4.49      7.35 o 
  -1   5  13      106.02      142.16     18.44 o 
   0   5  13      689.07      730.01     37.31 o 
   1   5  13       38.14       40.16     11.06 o 
   2   5  13       30.93       21.40     11.85 o 
   3   5  13       12.93       20.67     22.39 o 
   4   5  13        0.10      -13.18     15.13 o 
  -7   6  13       82.83       82.51      8.90 o 
  -6   6  13       61.09       57.62     20.96 o 
  -5   6  13       46.73       53.50     15.05 o 
  -4   6  13       49.26       60.10      9.77 o 
  -3   6  13      291.89      290.58     18.01 o 
  -2   6  13      136.75      131.49     13.76 o 
  -1   6  13      331.39      283.26     20.28 o 
   0   6  13        0.16       -1.37      9.05 o 
   1   6  13        1.14       -3.34      9.40 o 
   2   6  13      108.37      105.44     15.49 o 
   3   6  13       40.20       32.48     12.82 o 
  -6   7  13        6.88       -3.80      4.90 o 
  -5   7  13       19.19       19.92     11.36 o 
  -4   7  13      791.58      738.67     42.48 o 
  -3   7  13       17.34       20.31      8.02 o 
  -2   7  13       37.30       45.69      9.92 o 
  -1   7  13       16.34       12.05      8.76 o 
   0   7  13       78.55       83.35     13.99 o 
   1   7  13      130.87      129.30     13.94 o 
   2   7  13       14.48        3.27      9.43 o 
   3   7  13       64.06       69.91     13.08 o 
  -6   8  13       39.27       41.98     26.68 o 
  -5   8  13        8.88       10.20     12.32 o 
  -4   8  13       62.43       48.45      5.88 o 
  -3   8  13        3.92        1.88     11.18 o 
  -2   8  13       29.29       39.52     16.12 o 
  -1   8  13       75.86      107.61     17.55 o 
   0   8  13       43.94       39.38     14.51 o 
   1   8  13        4.58       11.93     13.15 o 
   2   8  13       30.98       13.47     14.85 o 
  -5   9  13        1.51       -3.14      5.30 o 
  -4   9  13        0.07       -5.62      4.00 o 
  -3   9  13      238.70      227.18     23.22 o 
  -2   9  13       21.51       17.64      7.29 o 
  -1   9  13       22.95       20.78     12.21 o 
   0   9  13      128.58      127.77     19.87 o 
   1   9  13        7.61       -4.38     12.99 o 
   2   9  13        0.03       -2.60     13.33 o 
  -4  10  13       61.86       53.36      9.11 o 
  -3  10  13        0.91       -2.29      4.04 o 
  -2  10  13        2.29       -8.00      4.18 o 
  -1  10  13       47.89       46.54     14.37 o 
   0  10  13      221.99      230.52     25.45 o 
   1  10  13       14.61       20.39     21.52 o 
  -3  11  13        3.01       -8.45      5.77 o 
  -2  11  13        6.36       18.00     31.70 o 
  -1  11  13      111.56      125.98     22.67 o 
  -7   0  14       44.69       46.24     18.52 o 
  -6   0  14       58.34       52.58     42.49 o 
  -5   0  14        1.97        6.19     14.02 o 
  -4   0  14      749.57      826.06     52.32 o 
  -3   0  14      510.41      485.35     36.56 o 
  -2   0  14     1014.43     1103.16     57.28 o 
  -1   0  14        7.23        0.81      9.40 o 
   0   0  14        5.08        3.22      9.59 o 
   1   0  14     1059.97     1082.05     75.13 o 
   2   0  14       32.00       37.36     18.48 o 
   3   0  14       13.84       38.52     16.66 o 
  -7   1  14       81.79       74.07     14.14 o 
  -6   1  14        6.07        8.20     10.11 o 
  -5   1  14       20.27        3.06      9.40 o 
  -4   1  14       93.76       73.93     12.53 o 
  -3   1  14      322.96      299.76     16.24 o 
  -2   1  14       14.64        6.38      9.37 o 
  -1   1  14      311.28      336.95     15.85 o 
   0   1  14       21.50       20.64      8.23 o 
   1   1  14       24.54       11.32      9.34 o 
   2   1  14        2.01        2.45      9.42 o 
   3   1  14       90.98      101.29     13.97 o 
  -7   2  14       88.50       70.63     14.50 o 
  -6   2  14     1160.21     1061.99     45.55 o 
  -5   2  14        2.23        0.35      9.62 o 
  -4   2  14        7.64       10.35      9.42 o 
  -3   2  14        0.10       -3.09      6.30 o 
  -2   2  14       11.21       22.22      8.90 o 
  -1   2  14       81.48       88.90     12.23 o 
   0   2  14       79.31       65.53     15.76 o 
   1   2  14       10.06        6.10      9.11 o 
   2   2  14       57.75       88.63     17.99 o 
   3   2  14      147.29      162.81     16.41 o 
  -7   3  14        0.30        4.26     13.12 o 
  -6   3  14        4.60        9.52     10.24 o 
  -5   3  14        0.88       10.63      9.61 o 
  -4   3  14        7.14       15.44      7.27 o 
  -3   3  14      356.50      352.49     28.13 o 
  -2   3  14        6.56        3.19      7.13 o 
  -1   3  14      183.77      171.70     14.64 o 
   0   3  14        0.02      -13.52      6.96 o 
   1   3  14        1.11       -6.57      7.99 o 
   2   3  14      123.55      148.55     14.52 o 
   3   3  14        0.18      -11.44     10.16 o 
  -7   4  14       21.12       37.85     20.75 o 
  -6   4  14      226.18      208.43     21.54 o 
  -5   4  14        4.82      -14.47      7.90 o 
  -4   4  14      392.45      395.18     21.90 o 
  -3   4  14       20.39        2.36      7.80 o 
  -2   4  14        0.09        6.41      9.09 o 
  -1   4  14       36.00       27.41     10.58 o 
   0   4  14       53.12       42.55     19.88 o 
   1   4  14      211.58      245.62     18.42 o 
   2   4  14        0.88      -14.22     10.29 o 
   3   4  14        4.48       -1.87     12.57 o 
  -6   5  14        3.70       17.93     13.02 o 
  -5   5  14       59.06       57.16     10.73 o 
  -4   5  14       18.95       22.16      8.50 o 
  -3   5  14       27.29       27.95      8.63 o 
  -2   5  14        7.33        8.03      9.16 o 
  -1   5  14        6.86        5.83     11.10 o 
   0   5  14       19.64       13.73     11.31 o 
   1   5  14        1.14        6.66      9.42 o 
   2   5  14       60.91       53.03     13.22 o 
   3   5  14        5.48        3.03     12.75 o 
  -6   6  14        0.07       -8.33     15.89 o 
  -5   6  14       92.97       74.17     11.68 o 
  -4   6  14      168.80      144.09     19.74 o 
  -3   6  14       28.23       20.79      9.75 o 
  -2   6  14      144.08      133.05     14.79 o 
  -1   6  14       76.55       94.76     13.45 o 
   0   6  14       44.42       45.17     11.98 o 
   1   6  14       81.66      120.98     16.02 o 
   2   6  14       47.93       36.94     21.38 o 
  -6   7  14       12.72        2.70     11.44 o 
  -5   7  14        7.24        2.23     10.62 o 
  -4   7  14       64.37       79.48     17.15 o 
  -3   7  14       26.96       23.89     14.84 o 
  -2   7  14      574.29      661.54     33.77 o 
  -1   7  14       43.12       75.29     17.87 o 
   0   7  14        0.29       15.86      9.50 o 
   1   7  14        0.80       13.40     10.02 o 
   2   7  14        1.55        8.94     10.27 o 
  -5   8  14       45.53       41.22      6.23 o 
  -4   8  14       59.34       57.93     15.36 o 
  -3   8  14        5.11       -7.45     13.89 o 
  -2   8  14        6.35        4.04     12.54 o 
  -1   8  14      232.79      260.27     25.55 o 
   0   8  14      127.90      108.91     19.35 o 
   1   8  14       51.56       61.99     17.66 o 
  -4   9  14       51.14       46.25     15.80 o 
  -3   9  14       75.70       91.96      7.99 o 
  -2   9  14       24.72       10.85      4.57 o 
  -1   9  14       41.73       30.83     14.01 o 
   0   9  14       27.05       36.88     21.85 o 
  -6   1  15       30.62       24.61     11.53 o 
  -5   1  15      102.49       96.22     14.32 o 
  -4   1  15       58.43       53.15     12.09 o 
  -3   1  15      260.18      260.21     19.15 o 
  -2   1  15      342.85      309.42     17.52 o 
  -1   1  15       15.53       23.34      8.06 o 
   0   1  15       72.24       94.28     11.62 o 
   1   1  15       13.61       10.33      9.40 o 
   2   1  15        0.23        4.46      9.94 o 
  -6   2  15       40.50       42.19     12.57 o 
  -5   2  15       77.75       64.01     12.86 o 
  -4   2  15      238.45      212.18     18.29 o 
  -3   2  15      158.16      154.01     12.54 o 
  -2   2  15      210.40      202.15     14.44 o 
  -1   2  15      183.58      189.15     22.08 o 
   0   2  15        0.44       10.87      8.08 o 
   1   2  15       34.02       26.50     10.06 o 
   2   2  15        0.07      -13.78      9.28 o 
  -6   3  15      163.90      162.31     20.71 o 
  -5   3  15       25.98       25.37     14.05 o 
  -4   3  15      938.82      924.68     40.43 o 
  -3   3  15      236.84      247.90     15.61 o 
  -2   3  15        4.73       10.57      9.73 o 
  -1   3  15        0.69       -9.07      7.87 o 
   0   3  15       67.16       88.53     12.03 o 
   1   3  15      227.06      235.14     17.25 o 
   2   3  15      118.45      103.06     14.00 o 
  -6   4  15        0.24       -0.94     11.85 o 
  -5   4  15      348.30      307.26     25.44 o 
  -4   4  15        1.34        0.59      7.79 o 
  -3   4  15       66.65       36.77      9.67 o 
  -2   4  15      179.04      176.48     17.41 o 
  -1   4  15      483.39      513.46     42.30 o 
   0   4  15       11.41       16.70     16.79 o 
   1   4  15       12.67        5.16     10.77 o 
   2   4  15       17.78        6.49     16.03 o 
  -5   5  15      239.32      225.19     17.29 o 
  -4   5  15        5.74       -1.04      8.14 o 
  -3   5  15      219.46      266.68     23.05 o 
  -2   5  15       79.68       81.65     19.25 o 
  -1   5  15       37.57       28.17     11.80 o 
   0   5  15      140.38      131.01     20.20 o 
   1   5  15       13.45        9.49     17.12 o 
  -5   6  15      283.69      307.92     21.93 o 
  -4   6  15       46.38       64.20     11.99 o 
  -3   6  15       28.98       32.20     17.27 o 
  -2   6  15      151.12      140.56     15.76 o 
  -1   6  15       47.98       56.09     18.18 o 
   0   6  15      643.71      718.40     64.61 o 
   1   6  15        6.09        0.37     11.29 o 
  -4   7  15      304.70      324.69     31.83 o 
  -3   7  15      169.63      180.74     17.68 o 
  -2   7  15        0.16       -0.83      8.94 o 
  -1   7  15       63.18       87.84     25.73 o 
   0   7  15        0.08        4.97     10.28 o 
  -3   8  15       12.58       20.83     13.30 o 
  -2   8  15       75.04      104.06     25.63 o 
  -1   8  15      242.79      214.80     23.72 o 
  -5   0  16        0.14       -9.09     13.54 o 
  -4   0  16        1.70       21.01     17.67 o 
  -3   0  16      161.28      171.63     24.29 o 
  -2   0  16        0.00       31.48     24.15 o 
  -1   0  16        7.93        7.65     12.22 o 
   0   0  16       49.04       30.97     15.38 o 
   1   0  16      104.12       99.13     25.63 o 
  -5   1  16       35.90       50.93     13.05 o 
  -4   1  16       20.47       13.53     10.53 o 
  -3   1  16       75.00       78.63     13.75 o 
  -2   1  16       26.03        8.53     10.55 o 
  -1   1  16      247.64      289.99     27.99 o 
   0   1  16      291.24      298.42     20.84 o 
   1   1  16       26.35       13.24     10.43 o 
  -5   2  16       67.26       62.51     13.55 o 
  -4   2  16       95.93      102.34     14.52 o 
  -3   2  16        3.25       -4.12      9.45 o 
  -2   2  16      196.44      218.88     16.65 o 
  -1   2  16        1.25        3.26      9.05 o 
   0   2  16       25.14       30.14     11.58 o 
   1   2  16       12.06        7.62     10.04 o 
  -5   3  16        4.91        8.59     11.99 o 
  -4   3  16       23.17       28.15     13.84 o 
  -3   3  16        0.60        9.03      8.90 o 
  -2   3  16        0.02       -0.07      8.50 o 
  -1   3  16       26.05        9.54     19.35 o 
   0   3  16       32.52       30.14     14.77 o 
   1   3  16        0.95      -14.84      9.19 o 
  -5   4  16       21.39       22.10     13.35 o 
  -4   4  16      199.61      179.54     20.67 o 
  -3   4  16       19.21       25.53     10.62 o 
  -2   4  16        3.45       15.39     10.31 o 
  -1   4  16       37.85       36.53     12.38 o 
   0   4  16        8.82        1.36     11.23 o 
  -4   5  16        0.09       -7.01      8.45 o 
  -3   5  16        3.39       -2.71     12.91 o 
  -2   5  16      129.77      136.21     15.93 o 
  -1   5  16        7.70        5.89     10.57 o 
   0   5  16       78.27       87.45     17.62 o 
  -3   6  16       52.02       57.42     12.29 o 
  -2   6  16      155.13      132.81     23.48 o 
  -3   1  17        0.81      -12.13     12.69 o 
  -2   1  17       76.02       80.00     16.68 o 
  -1   1  17        0.12       -0.38     12.87 o 
  -3   2  17      118.01      106.88     15.50 o 
  -2   2  17       34.50       30.73     14.22 o 
                                                 
